# Supplementary material for: MMP-9 inhibition promotes anti-tumor immunity through disruption of biochemical and physical barriers to T-cell trafficking to tumors
Source: PLoS One. 2018 Nov 30;13(11):e0207255. doi: 10.1371/journal.pone.0207255 (PMC6267998; doi:10.1371/journal.pone.0207255)
Supplement: S2 File — (XLSX) [file pone.0207255.s009.xlsx]

## Sheet: rsem_gcounts_matrix.annot
gene	mrna	refseq	ucscid	description	entrez	chr	beg	end	H65964/GILD0056_GR2_AN7_L8.D706	H65964/GILD0056_GR3_AN15_L8.D707	H65964/GILD0056_GR4_AN10_L8.D709	H65964/GILD0056_GR4_AN11_L8.D710	H65964/GILD0056_GR4_AN12_L8.D711	H65964/GILD0056_GR4_AN14_L8.D712	H65964/GILD0056_GR4_AN1_L8.D708	H65964/GILD0056_Group_1_-_10_L3.D710	H65964/GILD0056_Group_1_-_11_L3.D711	H65964/GILD0056_Group_1_-_12_L3.D712	H65964/GILD0056_Group_1_-_13_L3.D701	H65964/GILD0056_Group_1_-_14_L3.D702	H65964/GILD0056_Group_1_-_15_L3.D703	H65964/GILD0056_Group_1_-_1_L2.D701	H65964/GILD0056_Group_1_-_2_L2.D702	H65964/GILD0056_Group_1_-_3_L2.D703	H65964/GILD0056_Group_1_-_5_L2.D705	H65964/GILD0056_Group_1_-_6_L2.D706	H65964/GILD0056_Group_1_-_7_L2.D707	H65964/GILD0056_Group_1_-_8_L2.D708	H65964/GILD0056_Group_1_-_9_L2.D709	H65964/GILD0056_Group_2_-_10_L4.D712	H65964/GILD0056_Group_2_-_12_L4.D702	H65964/GILD0056_Group_2_-_15_L5.D705	H65964/GILD0056_Group_2_-_2_L3.D705	H65964/GILD0056_Group_2_-_3_L3.D706	H65964/GILD0056_Group_2_-_4_L4.D707	H65964/GILD0056_Group_2_-_5_L4.D708	H65964/GILD0056_Group_2_-_6_L4.D709	H65964/GILD0056_Group_2_-_8_L4.D710	H65964/GILD0056_Group_2_-_9_L4.D711	H65964/GILD0056_Group_3_-_10_L6.D703	H65964/GILD0056_Group_3_-_12_L6.D705	H65964/GILD0056_Group_3_-_13_L6.D706	H65964/GILD0056_Group_3_-_14_L6.D707	H65964/GILD0056_Group_3_-_1_L5.D706	H65964/GILD0056_Group_3_-_2_L5.D707	H65964/GILD0056_Group_3_-_3_L5.D708	H65964/GILD0056_Group_3_-_4_L5.D709	H65964/GILD0056_Group_3_-_5_L5.D710	H65964/GILD0056_Group_3_-_6_L5.D711
Itm2a	NM_008409	NM_008409	uc009ucg.1	Mus musculus integral membrane protein 2A (Itm2a), mRNA	16431	chrX	107397194	107403360	424	1621	543	956	1284	730	715	377	7346	1151	1120	610	2504	1443	1992	1112	1324	1293	2066	943	1636	593	1385	1497	3192	528	562	3234	1248	1889	2586	1894	1432	3084	3232	2047	1346	3625	5840	524	2649
Sergef	NM_013789	NM_013789	uc009gyp.2	Mus musculus secretion regulating guanine nucleotide exchange factor (Sergef), mRNA	27414	chr7	46443158	46639807	82	157	272	192	220	202	187	197	131	164	188	171	207	191	223	215	259	225	213	191	215	192	167	234	130	204	188	164	192	174	156	229	258	189	290	194	216	337	228	239	202
Fam109a	CCDS19642;NM_175474;AK039192	NM_175474	uc008zkj.1;uc008zkk.1;uc033ilu.1	Mus musculus family with sequence similarity 109, member A (Fam109a), mRNA		chr5	121852576;121849027	121853377;121854599	444	514	698	554	490	544	663	522	250	438	465	501	504	313	311	538	408	395	603	353	459	430	431	475	302	467	515	361	347	296	298	503	616	581	677	464	549	639	316	681	362
Dhx9	AK169735;AK141824;NM_007842;BC089159	NM_007842	uc007czy.1;uc007daa.1;uc007dab.1;uc007czz.1	Mus musculus DEAH (Asp-Glu-Ala-His) box polypeptide 9 (Dhx9), mRNA		chr1	153462551;153464339;153476838;153455757	153487660	3432	5751	4210	4682	4581	5727	5051	7228	2312	5389	6131	8058	7682	3377	3482	6987	7329	5099	7171	6578	6818	5527	6035	5697	2938	7152	5080	3414	5485	4202	3218	6350	4414	5550	5405	6018	6296	3728	3234	4492	3791
Ssu72	AK004446;BC016544;NM_026899	NM_026899	uc008wek.2;uc008wej.2;uc008wel.2	Mus musculus Ssu72 RNA polymerase II CTD phosphatase homolog (yeast) (Ssu72), mRNA	68991	chr4	155704814	155716678;155732186;155733873	1429	1644	1755	1659	1874	1870	1591	1586	1267	1735	1791	1517	1825	1681	1707	1771	1830	1905	1750	1688	1886	1455	1271	1634	1063	1508	1444	1360	1385	1503	1341	1981	1855	1719	2291	1551	1747	2228	1691	1729	1535
Fam71e2	NM_172895;AK076650	NM_172895	uc012ewx.2;uc012ewy.2	Mus musculus family with sequence similarity 71, member E2 (Fam71e2), mRNA		chr7	4753225	4771270	0	0	5	1	0	0	0	0	0	0	2	0	0	0	0	3	0	7	0	1	0	1	0	1	0	0	0	3	0	0	0	0	5	0	0	1	0	0	0	0	1
Eif2b2	NM_145445	NM_145445	uc007ogr.1	Mus musculus eukaryotic translation initiation factor 2B, subunit 2 beta (Eif2b2), mRNA	217715	chr12	85219512	85226628	781	1331	1090	1243	1102	1287	1550	1014	1166	909	1518	1188	1167	683	667	1332	1328	890	1316	1236	1240	1356	1058	1061	941	2007	1058	892	872	859	1149	1315	946	1256	1287	1128	1277	1410	1006	1381	1270
Mks1	NM_001039684;AK138267;AK170482	NM_001039684	uc007kut.1;uc007kuv.1;uc007kuu.1	Mus musculus Meckel syndrome, type 1 (Mks1), mRNA		chr11	87853664;87853224	87863679;87859313	82	64	147	70	64	78	60	28	148	196	105	20	139	203	254	82	76	209	81	57	58	46	61	102	75	42	36	100	91	135	85	91	133	150	157	116	79	91	121	123	98
Hebp2	BC006898;NM_019487;AK038452	NM_019487	uc007emk.1;uc007emm.1;uc007eml.1	Mus musculus heme binding protein 2 (Hebp2), mRNA		chr10	18542869;18540122	18546076	410	844	988	708	801	985	810	924	248	817	870	1129	1104	405	283	991	994	547	1649	670	1026	829	675	849	389	1107	1050	670	725	410	615	1212	1416	732	1024	606	854	1267	539	2288	590
Vps28	NM_025842;AK003572	NM_025842	uc007wld.1;uc007wlc.1	Mus musculus vacuolar protein sorting 28 (yeast) (Vps28), mRNA	66914	chr15	76622087	76626027	1914	1768	2047	1992	2119	2175	1931	1412	1745	2562	2255	1381	1892	2031	2325	2256	2007	2295	2399	1816	1972	1873	1254	2048	1389	2254	1422	1736	1965	1890	1489	2284	2203	2464	2617	1919	1856	2590	2210	1912	1684
Setd6	NM_001035123;AK215299;AK215534	NM_001035123	uc009myw.1;uc009myv.1;uc009myx.1	Mus musculus SET domain containing 6 (Setd6), mRNA		chr8	95715912;95716606	95719004;95718101	322	415	506	442	362	451	415	353	307	445	498	494	296	352	356	453	466	421	585	376	378	400	389	412	277	585	560	343	365	311	419	395	415	416	438	426	442	449	321	513	387
Gstm2	NM_008183	NM_008183	uc008qxw.1	Mus musculus glutathione S-transferase, mu 2 (Gstm2), mRNA	14863	chr3	107981701	107986436	1762	1050	1056	682	942	704	1175	245	3941	2928	1122	356	2009	3796	7314.53	823	835	3336	1137	824	1033	420	1030	1285	2305	661	499	2178	969	2739	1856	1686	2104	2987	2900	1879	1406	3074	4114	1743	2706
Spn-ps	NR_033583		uc007xhq.1	Mus musculus sialophorin, pseudogene (Spn-ps), non-coding RNA		chr15	90891395	90898476	0	1	0	0	0	2	0	0	0	0	2	0	0	0	0	1	0	0	0	0	0	8	0	0	0	0	0	0	0	0	0	0	0	0	0	0	0	0	0	0	2
Psma4	NM_011966	NM_011966	uc009pru.1	Mus musculus proteasome (prosome, macropain) subunit, alpha type 4 (Psma4), mRNA	26441	chr9	54950858	54958030	5189	5651	7233	5951	5647	6686	5634	5817	3396	5718	6168	5711	4567	4510	4486	6190	6830	4492	5960	5698	5896	5371	5488	6704	4398	4430	4981	4419	5507	3997	3989	6344	5157	5301	6016	5405	6251	6192	4372	5157	4557
Pex19	NM_023041;NM_001159525	NM_023041;NM_001159525	uc011wwj.1;uc007dpq.2	Mus musculus peroxisomal biogenesis factor 19 (Pex19)	19298	chr1	172126754	172136497	4667	2178	2905	2462	2120	2058	3300	2028	3851	4919	2809	1998	3554	7268	8545	2679	2318	5710	2422	2364	2351	1866	1695	2532	2802	2469	2090	3098	1798	5159	2166	2166	2543	5204	3012	3174	2402	2007	2958	2324	2710
Katnbl1	AK049599;NM_024254	NM_024254	uc008lpa.1;uc008loz.1	Mus musculus katanin p80 subunit B like 1 (Katnbl1), mRNA	72425	chr2	112379210	112414237;112407518	430	427	641	475	492	551	644	644.55	217	516	606.94	780.72	492	363	424.55	637	731	445	822	616	597	533.82	637	712	325	674	682	393	515	337.72	339	672	638.48	456	801.56	703	637	602	412	800	378
Tsnaxip1	NM_024445;BC100431	NM_024445	uc012gjp.1;uc009nee.1	Mus musculus translin-associated factor X (Tsnax) interacting protein 1 (Tsnaxip1), mRNA		chr8	105827743	105844676	4	41	1	9	11	10	1	17	0	7	5	17	8	6	0	35	19	4	14	11	24	44	23	19	19	7	29	9	7	2	10	15	6	2	8	11	16	8	3	14	0
Bcl7a	BC017640;NM_029850	NM_029850	uc008znn.2;uc008zno.2	Mus musculus B cell CLL/lymphoma 7A (Bcl7a), mRNA	77045	chr5	123344447	123360276;123374083	906	1258	1362	1163	1036	1205	1315	1772	785	887	1625	1639	1186	601	416	1659	1291	902	1871	945	1186	1260	1221	1128	710	1133	1583	891	1041	550	822	1286	1164	1088	1204	915	891	856	515	1344	935
Dio1	NM_007860	NM_007860	uc008tzq.1	Mus musculus deiodinase, iodothyronine, type I (Dio1), mRNA	13370	chr4	107291464	107307143	0	0	6	0	0	0	0	0	3	0	8	0	0	0	0	0	0	0	1	0	1	0	0	0	0	0	0	0	1	0	2	0	10	0	4	0	2	5	2	0	3
Bnip3l	NM_009761;AY057069	NM_009761	uc007ukt.2;uc007uks.2	Mus musculus BCL2/adenovirus E1B interacting protein 3-like (Bnip3l), mRNA	12177	chr14	66985239	67008877	3650	4672	3273	3043	4325	3227	4911	6795	2401	4109	5048	5974	5160	4375	4808	5756	8201	3962	4800	6455	6802	5284	1974	3714	2365	7130	3426	3479	3020	3357	2311	5324	4422	4634	4481	5134	3828	2933	3029	3701	2964
Capzb	NM_001037761;NM_001271405;NM_001271406;AK007209;NM_009798;AK182951	NM_001037761;NM_001271405;NM_001271406;NM_009798	uc033ige.1;uc008vlv.2;uc008vlw.2;uc008vly.1;uc008vlx.1;uc012dnq.2	Mus musculus capping protein (actin filament) muscle Z-line, beta (Capzb)	12345	chr4	139192898;139194110;139233382;139280467	139287843;139291820;139239431	4409	5788	5471	4994	6032	6171	5678	4946	8918	6118	6227	5022	7440	5441	6556	5311	6539	6293	6602	5541	6728	5027	4933	7000	5753	5447	5093	6321	5851	5808	5836	8220	6683	8248	9821	5904	6815	9208	9877	5408	7218
Dnajc21	AK082801;NM_030046;AK141303	NM_030046	uc007vgc.2;uc007vgf.2;uc007vgd.1	Mus musculus DnaJ (Hsp40) homolog, subfamily C, member 21 (Dnajc21), mRNA		chr15	10446762;10452614;10461865	10461998;10470516	1047	1418	1089	1145	955	1227	1177	1209	1634	1129	1278	1259	1205	803	860	1303	1506	840	1303	1385	1769	1043	1152	850	1480	1497	1129	1183	947	788	1113	1185	918	1304	1092	1084	951	890	1306	915	1428
Cachd1	AK129397;NM_198037	NM_198037	uc008tvh.1;uc008tvg.1	Mus musculus cache domain containing 1 (Cachd1), mRNA	320508	chr4	100776678	100984296;101003748	262	166	237	149	201	152	173	124	215	456	242	127	349	587	691	190	168	626	185	159	165	145	179	259	82	245	186	227	214	386	153	248	393	509	485	263	316	254	292	526	259
Gm6654	NR_038089		uc029wcs.1	Mus musculus predicted pseudogene 6654 (Gm6654), non-coding RNA		chr6	146647176	146647802	63.2	144.39	197.79	113.29	173.48	137.15	117.24	107.99	68.41	132.52	88.96	193.16	147.5	104.01	88.03	174.26	211.18	137.01	153.9	129.09	151.89	163.93	117.74	141.08	66.25	183.07	116.48	87.6	118.33	93.12	74.2	109.98	173.46	130.52	158.87	108.67	184.57	204.05	116.27	192.12	117.78
Snip1	NM_175246;AK078163	NM_175246	uc008urr.2;uc008urq.2	Mus musculus Smad nuclear interacting protein 1 (Snip1), mRNA		chr4	125066692	125074043	590	712	829	700	708	792	792	791	354	678	890	757	854	641	611	925	896	622	1007	930	962	606	615	883	427	834	886	560	728	613	510	1025	926	791	989	813	850	620	673	835	636
Ptgr1	NM_025968	NM_025968	uc008szm.1	Mus musculus prostaglandin reductase 1 (Ptgr1), mRNA	67103	chr4	58965589	58987078	207	366	527	298	470	383	336	213	341	386	489	342	753	355	576	345	571	526	551	407	676	368	371	672	271	400	448	441	415	371	339	568	1404	593	1081	540	680	1124	882	1935	527
Npy	NM_023456	NM_023456	uc009bwt.1	Mus musculus neuropeptide Y (Npy), mRNA	109648	chr6	49822728	49829505	0	3	13	3	12	1	0	0	1	3	0	0	0	0	10	3	1	3	7	2	0	1	0	0	0	0	1	2	3	1	0	4	56	1	6	2	3	2	7	43	111
B9d2	NM_172148;AK146227	NM_172148	uc009ftp.1;uc009fto.1	Mus musculus B9 protein domain 2 (B9d2), mRNA		chr7	25681157;25680779	25686558	239	292	468	294	415	416	283	260	224	260	313	258	331	252	243	336	263	273	405	284	287	271	287	363	203	271	361	275	296	262	244	462	326	408	446	289	389	527	373	317	227
Ap5s1	AK002807;NM_027129;AK181010	NM_027129	uc008mla.1;uc008mlc.1;uc008mlb.1	Mus musculus adaptor-related protein 5 complex, sigma 1 subunit (Ap5s1)	69596	chr2	131210439	131213508;131213514;131212736	573	408	471	404	433	478	634	303	434	521	463	326	445	566	724	529	460	487	449	399	426	353	286	452	361	441	389	448	357	520	327	392	356	610	538	451	442	516	424	332	338
Syt2	NM_009307;AB036514;AF257304	NM_009307	uc007csi.1;uc007csj.1;uc007csk.1	Mus musculus synaptotagmin II (Syt2), mRNA	20980	chr1	134709299;134646680	134749417;134741976	0	0	1	3	0	1	1	2	0	0	0	0	0	0	1	0	0	0	0	0	0	0	1	0	0	0	0	1	1	0	0	0	0	0	4	1	2	0	0	0	0
Ppia	NM_008907;AK012491	NM_008907	uc007hyn.1;uc007hyo.1	Mus musculus peptidylprolyl isomerase A (Ppia), mRNA	268373	chr11	6415870;6415869	6419810	37237	50738	57924	48118	45812	52276	53671	40912	14712	44320	44272	41061	48437	37197	36684	47837	56969	41608	47487	49301	47471	46201	33492	48489	24280	57503	47822	27604	42028	32816	26056	54236	43353	45386	49488	45692	50371	59769	29505	46267	32265
Phax	NM_019996;NM_001162989	NM_019996;NM_001162989	uc008eyp.2;uc008eyq.2	Mus musculus phosphorylated adaptor for RNA export (Phax)	56698	chr18	56572870;56562568	56587712	948	1228	1285	1102	1118	1095	1199	1250	751	1254	1221	1324	1242	1255	1215	1197	1372	1207	1394	1189	1333	1154	980	1341	820	1186	1074	944	1057	918	724	1392	1161	1304	1506	1175	1247	1443	1063	1176	956
Lnx2	NM_080795	NM_080795	uc009ant.2	Mus musculus ligand of numb-protein X 2 (Lnx2), mRNA	140887	chr5	147016654	147076572	633	612	526	610	491	705	667	586	294	682	655	633	846	688	592	645	577	741	662	511	611	526	495	514	364	582	556	466	562	573	400	747	674	802	837	743	650	444	506	630	488
4932418E24Rik	NM_177841	NM_177841	uc008ium.1	Mus musculus RIKEN cDNA 4932418E24 gene (4932418E24Rik), mRNA	329366	chr2	26271646	26294557	0	0	1	0	0	0	0	1	2	0	0	0	0	0	0	0	0	7	0	1	0	0	2	0	5	0	2	4	0	1	2	0	1	2	2	0	0	0	3	1	13
Gm10768	NR_033472		uc012bmc.1	Mus musculus predicted gene 10768 (Gm10768), long non-coding RNA		chr19	43838802	43840845	0	0	0	0	0	0	0	0	0	0	0	0	0	0	0	0	0	0	0	0	0	1	2	0	0	0	0	0	0	0	1	1	0	0	0	0	0	0	0	1	0
Itgb7	NM_013566	NM_013566	uc012aaa.1	Mus musculus integrin beta 7 (Itgb7), mRNA	16421	chr15	102215994	102231935	788	610	731	904	661	1009	419	242	509	826	1012	132	336	535	434	707	523	565	594	425	405	560	283	651	253	430	179	578	1021	881	390	1265	970	739	1165	667	643	296	850	448	289
Rplp2	NM_026020	NM_026020	uc009klf.1	Mus musculus ribosomal protein, large P2 (Rplp2), mRNA	67186	chr7	141447649	141451342	12120.2	12359.5	18470	11287.9	11938.4	15056.4	14289.4	7803.91	5827.1	9439.41	11708.2	8544.37	8706.14	10485.7	9468.43	8870.32	8954.59	10678.8	11650	10891.4	10424.8	7832.95	6578.9	11106.6	7834.57	10360.1	8806.62	8512.28	8599.44	9297.87	8126.31	14251.9	20424.6	12083.9	17298.5	11189.1	11873.3	15312.6	12076.8	15165.2	11055.3
Strbp	BC014710;AK043648;X84692;NM_009261	NM_009261	uc008jne.2;uc008jnd.2;uc008jmz.1;uc008jnc.2	Mus musculus spermatid perinuclear RNA binding protein (Strbp), mRNA	20744	chr2	37569867;37634927;37483230	37703348;37647285	803	1152	1153	891	1009	1132	1340	1785	663	964	1361	2170	988	664	483	1286	1511	977	1607	1172	1300	1327	1445	1292	784	1327	1412	673	962	547	822	1114	1038	1005	1020	1056	969	831	610	1174	733
Snhg4	AK088959;NR_038073		uc008emf.1;uc008eme.1	Mus musculus small nucleolar RNA host gene 4 (Snhg4), long non-coding RNA		chr18	35553409	35558316;35557230	177	246	322	249	176	242	251	245	123	169	163	240	214	179	114	224	240	222.41	266	186.45	194	228	249	234	190.87	212	228	112	196	143	143	219	269.66	186.59	261	227.76	235	197	129	297	217.25
4930444G20Rik	NM_053264	NM_053264	uc011xbi.2	Mus musculus RIKEN cDNA 4930444G20 gene (4930444G20Rik), mRNA	114671	chr10	22066308	22068079	0	2	1	0	0	0	3	0	0	0	1	0	0	0	0	0	0	0	0	0	0	0	0	0	0	2	0	0	0	0	0	0	0	0	0	2.6	0	0	2	0	0
Dhrs2	NM_027790	NM_027790	uc007tyk.2	Mus musculus dehydrogenase/reductase member 2 (Dhrs2), mRNA	71412	chr14	55222006	55241440	4	0	0	0	0	0	0	0	0	2	0	0	0	0	3	0	1	0	0	1	0	0	0	0	0	0	0	0	0	2	0	0	0	0	0	2	2	0	1	3	0
Ankk1	BC145077;BC145078;NM_172922	NM_172922	uc012gsw.1;uc009pjb.1;uc012gsv.1	Mus musculus ankyrin repeat and kinase domain containing 1 (Ankk1), mRNA	244859	chr9	49415221;49415535	49427021;49427011	0	3	16	21	6	5	0	0	4	1	2	2	7	3	0	1	4	2	9	3	3	0	0	5	0	0	4	7	9	1	3	3	51	5	22	1	6	13	4	42	10
Ttll11	NM_029774;BC115858	NM_029774	uc033hmq.1;uc008jkz.3	Mus musculus tubulin tyrosine ligase-like family, member 11 (Ttll11), mRNA	74410	chr2	35751225	35979624;35940807	14	10	14	53	10	11.08	18	4	41	15	52	8	12	19	28	8	6	20	15.11	8	19	8	38	16	31	7	4	29	17	24	23	18	20	36.1	33	17	17	10	60	20	66
Fam187b	NR_038860;NM_001242647;NM_175240	NM_001242647;NM_175240	uc029weo.1;uc009ghm.2;uc009ghn.2	Mus musculus family with sequence similarity 187, member B (Fam187b)	76415	chr7	30981920;30977042;30973803	30989725	59	77	118	70	47	94	84	102	14	108	123	71	122	53	11	79	84	117	113	60	123	95	43	70	26	112	61	47	61	19	36	77	76	58	69	65	41	58	13	90	74
B3gnt3	NM_028189;AY037785	NM_028189	uc009mer.3;uc009mes.2	Mus musculus UDP-GlcNAc:betaGal beta-1,3-N-acetylglucosaminyltransferase 3 (B3gnt3), mRNA	72297	chr8	71691719	71703534;71701800	480	594	776	698	730	978	919	1136	127	717	876	1325	238	282	218	799	954	289	582	672	665	991	626	532	335	1295	707	377	434	353	356	692	421	534	521	759	507	398	161	319	168
4930465K10Rik	NR_027978		uc008frr.2	Mus musculus RIKEN cDNA 4930465K10 gene (4930465K10Rik), long non-coding RNA		chr18	77714183	77715445	1	2	0	0	0	2	2	3	1	0	7	3	1	2	0	3	2	5	2	3	3	4	4	5	2	1	2	2	1	1	0	0	0	0	1	0	2	4	1	0	1
Zdhhc23	BC145526;BC145527;BC145684;NM_001007460;AK147553	NM_001007460	uc007zgr.1;uc012afv.1;uc007zgp.1;uc007zgq.1;uc012afu.1	Mus musculus zinc finger, DHHC domain containing 23 (Zdhhc23), mRNA		chr16	43969145	43979093;43979077;43979788	43	58	44	45	33	47	35	28	50	27	33	37	86	7	3	45	45	19	47	55	47	51	69	25	53	35	36	23	48	27	33	56	49	53	41	39	51	12	44	31	61
Psmg2	NM_134138;BC016606	NM_134138	uc008fmt.1;uc008fms.1	Mus musculus proteasome (prosome, macropain) assembly chaperone 2 (Psmg2), mRNA		chr18	67641598	67646487;67654162	501	646	700	584	517	586	759	623	752	589	556	635	587	410	575	622	701	573	827	584	715	551	599	705	706	665	658	553	535	402	519	651	722	667	765	675	711	856	657	718	700
Mettl22	NM_146247	NM_146247	uc007ycl.1	Mus musculus methyltransferase like 22 (Mettl22), mRNA	239706	chr16	8470812	8490197	198	545	206	194	280	233	210	119	2277	242	179	229	192	237	354	172	184	226	281	168	544	144	818	175	1714	189	154	954	122	224	1102	230	262	620	316	197	183	270	1441	125	1335
Adrb1	NM_007419	NM_007419	uc008hze.2	Mus musculus adrenergic receptor, beta 1 (Adrb1), mRNA	11554	chr19	56722371	56724862	74	59	88	61	65	33	98	86	6	22	119	78	29	67	46	62	53	85	68	59	21	59	65	48	26	120	60	38	51	36	23	67	12	48	43	42	54	16	40	33	27
Ifi30	NM_023065	NM_023065	uc009mbm.1	Mus musculus interferon gamma inducible protein 30 (Ifi30), mRNA	65972	chr8	70762772	70766663	2145	2181	2775	2487	2634	3286	2125	1461	1221	3410	3044	1218	2473	1280	1712	2167	2295	2081	2340	1925	2219	2239	1338	3715	1024	2365	1624	1806	2848	2165	1586	3460	3519	3001	4321	2282	2735	2565	2741	2827	1797
Lrrn4cl	AK158268;NM_001013019;CCDS37909	NM_001013019	uc008gnm.1;uc033hjb.1;uc008gnn.1	Mus musculus LRRN4 C-terminal like (Lrrn4cl), mRNA		chr19	8851659;8850784;8850767	8852379;8853909	166	493	542	405	1225	577	592	629	968	1025	796	672	815	1064	921	659	870	743	1595	514	665	573	578	1264	314	410	938	2188	1044	1235	370	1739	1195	1352	5276	1081	1763	3112	3549	628	732
Hprt	NM_013556	NM_013556	uc009ter.1	Mus musculus hypoxanthine guanine phosphoribosyl transferase (Hprt), mRNA	15452	chrX	52988077	53021660	2247	2244	2594	2115	2154	2405	2398	2123	1266	2459	2377	1934	2934	2746	2805	2545	3140	2469	2778	2774	2686	2095	1769	3044	1530	2596	2288	2122	2403	2179	1400	3121	2700	2547	3051	2531	2626	2057	2223	2118	1955
Gkn1	NM_025466	NM_025466	uc009cth.1	Mus musculus gastrokine 1 (Gkn1), mRNA	66283	chr6	87345652	87350915	0	0	0	0	1	0	2	9	0	0	2	4	0	0	0	0	6	0	2	0	4	0	0	11	0	1	6	0	0	0	1	3	10	0	0	1	3	2	1	1	0
Fabp9	NM_011598	NM_011598	uc008opj.2	Mus musculus fatty acid binding protein 9, testis (Fabp9), mRNA	21884	chr3	10193623	10197283	2	0	0	0	0	0	1	0	0	0	1	0	0	0	1	0	0	2	0	0.47	0	0	0	0	0	0	0	0	0	0	0	0	1	0	0	0	0	0	0	16	8
Fignl2	NM_001214911	NM_001214911	uc029sve.2	Mus musculus fidgetin-like 2 (Fignl2), mRNA	668225	chr15	101050191	101054399	440	457	497	393	435	496	613	470	152	546	527	420	580	461	628	504	476	472	565	405	429	590	345	536	214	604	412	314	399	412	285	529	424	549	658	486	354	354	196	344	223
Tlr9	NM_031178	NM_031178	uc009rjh.1	Mus musculus toll-like receptor 9 (Tlr9), mRNA	81897	chr9	106222597	106226876	178	391	231	501	353	593	233	208	210	524	600	220	271	176	153	524	377	320	465	317	359	333	287	459	113	320	110	247	627	555	278	626	464	526	589	373	345	145	455	260	194
Kcnh1	NM_001038607;NM_010600	NM_001038607;NM_010600	uc007edn.1;uc007edo.1	Mus musculus potassium voltage-gated channel, subfamily H (eag-related), member 1 (Kcnh1)	16510	chr1	192190871	192510158	10	35	203	32	23	31	16	14	61	44	18	18	28	120	35	13	45	322	34	6	27	13	32	37	9	12	9	26	46	40	29	47	163	56	157	58	46	38	63	217	85
BC054394	BC054394		uc008nzg.1	Mus musculus cDNA clone IMAGE:6491521, partial cds		chr2	167098793	167101530	170.87	11.21	28.07	23.31	12.93	21.35	48.22	1.32	42.29	103.4	28.94	2.31	57.38	189.43	310.33	17.88	8.55	152.12	9.45	16.56	20.81	4.44	0.92	42.83	16.17	27.05	8.9	34.03	10.99	101.83	13.53	0	30.39	96.77	30.32	50.92	15.14	19.21	38.63	1.06	14.47
Lrat	NM_023624	NM_023624	uc012cqv.1	Mus musculus lecithin-retinol acyltransferase (phosphatidylcholine-retinol-O-acyltransferase) (Lrat), mRNA	79235	chr3	82892581	82903974	14	1	11	8	3	3	1	10	8	8	6	1	1	28	17	0	1	25	0	0	2	3	0	7	2	0	2	0	6	7	1	2	52	3	5	1	4	5	5	225	59
Otop2	NM_172801;AB087504	NM_172801	uc007mhb.1;uc007mhd.1	Mus musculus otopetrin 2 (Otop2), mRNA	237987	chr11	115307162;115322924	115332303	3	118	30	5	0	126	677	0	3	0	3	34	1	0	0	51	3	76	1	11	3	13	0	0	14	6	2	0	104	0	2	30	105	0	3	63	1	0	1	316	380
Rnf115	AK042216;NM_026406	NM_026406	uc012cuc.1;uc008qoe.2	Mus musculus ring finger protein 115 (Rnf115), mRNA		chr3	96727610	96791155	1212	1339	1228	1329	1173	1416	1300	1132	1929	1306	1497	1299	1170	1003	1048	1474	1356	1092	1564	1164	1519	1092	1520	1512	1435	1753	1147	1439	1437	1158	1823	1596	1342	1589	1656	1399	1495	905	2053	1034	1409
Hdgf	NM_008231	NM_008231	uc008ptc.2	Mus musculus hepatoma-derived growth factor (Hdgf), mRNA	15191	chr3	87906320	87916132	5473	6022	6191	5483	5018	6037	7179	6608	8107	5962	6237	6541	5991	5681	6501	6384	6419	6120	6776	5497	6285	5383	5895	5524	6688	8298	6412	5880	4819	4754	5623	6926	6560	7168	7144	5926	5753	7106	6907	7471	7605
AK146694	AK146694		uc008dlu.1	Mus musculus 17 days embryo heart cDNA, RIKEN full-length enriched library, clone:I920043C16 product:unclassifiable, full insert sequence		chr17	70967885	70971805	17	10	13	22	14	23	7	8	2	13	15	8	10	10	0	13	10	9	9	13	15	12	1	16	1	14	8	12	18	11	16	21	15	13	18	6	25	11	3	12	5
Chst12	NM_021528;CCDS19820	NM_021528	uc033inm.1;uc009ahs.2	Mus musculus carbohydrate sulfotransferase 12 (Chst12), mRNA		chr5	140505608;140523619	140525238;140524879	1192	725	730	769	929	761	1147	919	484	1046	870	913	1093	1201	1878	718	720	1338	914	696	762	938	489	955	259	718	830	957	751	1307	504	1128	956	1482	1759	1022	1048	1460	975	531	444
1700019D03Rik	CCDS14949;AK006523;NM_144953	NM_144953	uc007ayr.1;uc007ays.1;uc033fja.1	Mus musculus RIKEN cDNA 1700019D03 gene (1700019D03Rik), mRNA	67080	chr1	52925126;52925246	52963260;52925567;52952840	3	7	5	4	31	14	5	6	13	15	9	4	10	34	21	11	16	20	42	12	18	11	5	15	11	4	6	71	31	37	3	37	23	17	84	25	18	35	72	19	15
Sowahc	NM_172939	NM_172939	uc011xed.1	Mus musculus sosondowah ankyrin repeat domain family member C (Sowahc), mRNA	268301	chr10	59221921	59226433	1469	530	660	669	508	627	736	509	197	1056	799	555	785	1638	1917	727	610	1422	669	569	572	403	392	659	292	797	505	641	725	1592	329	677	1015	1075	816	789	648	312	385	994	358
Nup188	NM_198304;AK052272;BC028665	NM_198304	uc008jcb.1;uc008jca.1;uc008jbz.1	Mus musculus nucleoporin 188 (Nup188), mRNA		chr2	30286432	30344262;30303809;30326686	1295	2175	1690	1806	1796	2008	2576	2475	736	1736	2320	3140	2712	1083	1263	2251	2432	1725	2394	2352	2633	2190	1900	1864	993	3038	2154	1255	1695	1370	1078	2080	1644	1979	1923	2030	1911	1454	1037	1720	1294
AK180745	AK180745		uc008oac.2	Mus musculus cDNA, clone:Y0G0103P09, strand:unspecified		chr2	167642644	167643547	504.29	307.35	795.69	460.56	430.01	494.49	511.24	341.17	218.25	659.24	536.27	386.46	500.7	635.45	877.1	504.68	451.5	524.75	517.28	386.85	410.17	336.36	289.39	616.14	241.11	499.13	453.98	323.73	422	490.92	252.24	447.7	601.4	566.84	713.59	631.82	483.37	571.86	410.27	636.06	418.87
Gpx2	NM_030677	NM_030677	uc007nys.1	Mus musculus glutathione peroxidase 2 (Gpx2), mRNA	14776	chr12	76792334	76795554	1303.64	984.75	1354.43	1214.7	832.57	1722.6	1466.79	349.7	109.72	1003.93	1733.47	529.84	1572.61	107	3	1044.7	1625.5	321.72	1357.54	1821.95	1972.58	1396.7	413.79	474.82	378.75	2728.75	367.79	573.9	904.61	374.83	885.46	652.85	1095.93	638.92	445.95	1175.92	576.88	721.02	135.95	747.53	572
Pithd1	NM_025411	NM_025411	uc012dnd.1	Mus musculus PITH (C-terminal proteasome-interacting domain of thioredoxin-like) domain containing 1 (Pithd1), mRNA	66193	chr4	135975601	135987244	674	769	872	718	810	760	910	644	932	674	929	712	1013	800	769	890	835	813	1073	1009	1053	687	602	818	733	908	703	669	623	665	710	962	1093	1012	947	776	726	909	898	1175	1080
Ptprb	AK019450;NM_029928	NM_029928	uc007hbv.2;uc007hbu.1	Mus musculus protein tyrosine phosphatase, receptor type, B (Ptprb), mRNA	19263	chr10	116301373;116275522	116319919;116389538	1816	1209	1159	984	1365	1148	2194	709	2139	3776	1962	942	3225	3952	7397	1421	1738	4260	1576	1154	1614	1510	1379	2128	820	1668	1302	1437	1646	3253	1276	1993	2131	3239	2947	3408	1888	1605	1705	1481	1540
Rab9b	NM_176971;CCDS30425	NM_176971	uc033jue.1;uc009uje.1	Mus musculus RAB9B, member RAS oncogene family (Rab9b), mRNA		chrX	136861043;136858150	136868540;136861649	0	0	0	1	0	0	0	0	2	3	2	1	0	1	1	0	0	0	0	0	0	0	0	0	3	1	0	0	0	2	0	0	0	1	2	1	4	0	10	0	0
Ccdc155	NM_201374	NM_201374	uc009gub.1	Mus musculus coiled-coil domain containing 155 (Ccdc155), mRNA	384619	chr7	45183675	45204892	0	4	7	4	0	2	6	2	4	2	4	0	1	1	1	4	3	6	1	1	4	2	5	4	6	0	1	0	0	2	5	1	16	4	5	4	1	5	1	56	17
KC190025	KC190025		uc033idq.1	Mus musculus adult pancreas islet cells cDNA, RIKEN full-length enriched library, clone:C820005G12 product:unclassifiable, full insert sequence		chr4	109402279	109406257	190	170	207	264	172	251	186	108	30	261	235	138	133	74	48	305	228	116	261	160	207	409	128	241	90	168	118	72	181	68	92	138	89	134	163	142	134	56	31	128	60
Vsig8	NR_027644;NM_177723	NM_177723	uc007dqs.2;uc007dqt.2	Mus musculus V-set and immunoglobulin domain containing 8 (Vsig8)	240916	chr1	172555937;172559905	172563717	0	3	70	4	5	2	8	2	1	4	4	1	0	1	1	5	10	33	18	5	2	3	0	3	0	1	7	10	4	17	6	12	373	3	17	1	2	7	9	1559	499
Tmem88b	NM_001033394	NM_001033394	uc008wes.2	Mus musculus transmembrane protein 88B (Tmem88b), mRNA	320587	chr4	155781590	155785874	204	57	94	56	55	69	102	62	81	240	109	40	152	284	662	64	59	226	94	111	58	82	43	116	68	39	60	126	58	290	63	54	65	196	79	86	126	33	56	65	55
Prkag2	AK010703;NM_001170555;NM_145401;AK032238;NM_001170556	NM_001170555;NM_145401;NM_001170556	uc008wsl.2;uc012dtj.1;uc008wsm.2;uc008wsn.2;uc008wsk.2	Mus musculus protein kinase, AMP-activated, gamma 2 non-catalytic subunit (Prkag2)	108099	chr5	24875399;24862734	25100642;24908509;24995753	594	547	728	447	538	567	736	547	606	1132	741	712	986	1285	1751	569	643	1013	728	532	572	486	584	869	443	447	531	590	552	858	433	784	885	946	1168	877	860	715	715	787	579
Nmt1	NM_008707	NM_008707	uc007ltd.1	Mus musculus N-myristoyltransferase 1 (Nmt1), mRNA	18107	chr11	103028561	103066105	3129	4192	3869	3584	3308	4165	3900	4066	2134	4161	4636	4170	4652	3235	3349	4663	4981	3829	4417	3734	4523	3973	3212	4336	2375	4844	3513	2965	3546	3204	2714	4238	3343	3795	4241	3669	4429	3647	2598	3362	2951
Cd22	BC150807;L02844;AK171589;NR_102723;NR_102722;NM_009845;NM_001043317;AJ250684	NM_009845;NM_001043317	uc009ggy.2;uc009ggs.2;uc009ggx.2;uc009ggv.2;uc009ggu.2;uc009ggw.2;uc012fhy.1;uc009ggr.2	Mus musculus CD22 antigen (Cd22)		chr7	30867461;30865403;30877625	30878337;30879340;30880269;30880342;30879028	197	259	203	244	211	242	90	54	175	165	204	54	128	100	113	182	167	230	145	135	178	216	97	204	43	128	51	88	365	248	80	253	268	216	259	148	178	62	274	127	275
Gpr111	NM_001033493	NM_001033493	uc008cos.1	Mus musculus G protein-coupled receptor 111 (Gpr111), mRNA	435529	chr17	42708936	42742179	0	12	9	3	1	2	5	3	6	0	0	1	6	0	1	4	5	3	4	3	4	7	3	1	8	6	2	2	3	0	9	4	69	0	1	4	1	0	4	97	16
Slc15a1	NM_053079;AK085471	NM_053079	uc007vae.1;uc007vad.1	Mus musculus solute carrier family 15 (oligopeptide transporter), member 1 (Slc15a1), mRNA		chr14	121470655;121459620	121505254;121492469	3	5	58	9	2	11	4	0	0	2	2	4	9	4	2	12	7	8	4	15	31	2	1	6	0	7	1	3	28	3	1	6	225	6	1	10	2	1	3	292	71
Batf3	NM_030060;AK171970	NM_030060	uc007ecd.1;uc007ecc.1	Mus musculus basic leucine zipper transcription factor, ATF-like 3 (Batf3), mRNA		chr1	191097879;191098413	191108943	100	91	154	102	151	126	68	27	72	87	138	31	61	87	129	69	68	96	112	50	100	75	37	134	42	54	60	111	156	138	89	196	178	138	264	106	109	116	247	130	169
Fut4-ps1	NR_033644		uc012avx.1	Mus musculus fucosyltransferase 4, pseudogene 1 (Fut4-ps1), non-coding RNA		chr17	56734227	56739292	0	2	3	0	0	0	0	0	0	0	0	0	1	0	0	0	0	1	0	0	1	0	0	0	0	0	0	0	0	0	1	0	0	0	0	0	0	0	0	2	1
Slc47a1	NM_026183;AK004994	NM_026183	uc007jhh.2;uc007jhi.2	Mus musculus solute carrier family 47, member 1 (Slc47a1), mRNA		chr11	61343399	61378075	0	36	4	0	6	4	0	0	312	0	0	12	5	1	3	0	0	6	10	1	46	0	152	1	186	1	1	125	0	4	138	12	49	62	60	0	0	21	163	7	144
Sharpin	NM_025340	NM_025340	uc007wju.2	Mus musculus SHANK-associated RH domain interacting protein (Sharpin), mRNA	106025	chr15	76347039	76351110	754	732	850	743	790	881	768	525	828	860	764	539	657	749	862	796	656	809	808	551	676	627	554	1105	602	899	550	655	724	720	573	936	860	867	1272	765	683	919	956	738	692
Pbx4	AK038786;AJ300184;NM_001024954;BC032875	NM_001024954	uc009lxy.1;uc009lya.1;uc009lxz.1;uc009lxx.1	Mus musculus pre B cell leukemia homeobox 4 (Pbx4), mRNA		chr8	69832703	69872292	8	17	29	17	10	28	7	11	1	11	31	20	4	11	2	23	18	11	19	20	21	21	19	25	8	12	35	8	6	4	19	27	19	8	20	10	27	30	6	20	9
Nup210	AK036378;BC052468;NM_018815	NM_018815	uc009cxu.2;uc012epb.1;uc009cxt.1	Mus musculus nucleoporin 210 (Nup210), mRNA	54563	chr6	91013069;91013066	91116826;91075975;91055417	1016	919	1072	1174	717	1285	411	284	1894	1029	1213	238	292	541	451	991	704	1123	782	628	1073	574	706	617	1403	646	420	978	1148	817	1074	1072	1093	1176	1008	750	840	254	1272	839	1153
Dnaic1	NM_175138	NM_175138	uc008sjc.2	Mus musculus dynein, axonemal, intermediate chain 1 (Dnaic1), mRNA	68922	chr4	41569793	41638158	0	1	9	10	2	14	2	3	4	3	13	1	5	35	3	11	5	164	9	5	12	6	5	3	5	4	15	9	8	3	13	8	3	1	10	3	3	2	12	10	19
Nos1	BC083183;NM_008712	NM_008712	uc008zfx.3;uc008zfy.2	Mus musculus nitric oxide synthase 1, neuronal (Nos1), mRNA		chr5	117866838;117842185	117953813	0	38	2	3	0	2	2	2	273	6	3	1	7	6	9	0	1	13	5	1	38	3	52	0	140	1	3	119	2	5	96	12	22	56	52	5	3	1	229	9	320
Sod2	NM_013671;BC066063	NM_013671	uc008alw.1;uc008alv.1	Mus musculus superoxide dismutase 2, mitochondrial (Sod2), mRNA	20656	chr17	13007838	13018119;13040063	3580.7	2211.98	2293.7	2224.42	1709.61	2213.99	2441.49	1377	6269.88	2909.12	2520.07	1629.16	3226.85	4045.34	4563.77	2096.2	1775.76	3274.63	2421.84	2155.44	2212.99	1581.6	2101.17	2147.61	4289.24	2362.11	1531.06	3189.96	2095.02	2910.38	3243.78	1996.16	2289.44	3915	2489.41	2368.96	1973.89	1822.27	4103.67	1998.17	3217.1
Cdk6	NM_009873;AK154197	NM_009873	uc008wgv.1;uc008wgu.1	Mus musculus cyclin-dependent kinase 6 (Cdk6), mRNA	12571	chr5	3343892;3344118	3522225	104	204	196	189	150	188	160	356	61	90	296	576	189	65	20	218	250	74	261	186	212	201	309	200	119	220	457	144	236	117	154	262	190	182	202	134	237	215	91	155	105
C1rl	NM_181344	NM_181344	uc009dqy.2	Mus musculus complement component 1, r subcomponent-like (C1rl), mRNA	232371	chr6	124493112	124510643	514	76	128	204	132	129	241	82	122	507	223	64	395	771	1156	160	141	767	131	158	102	110	96	242	47	134	73	261	159	691	101	206	230	484	353	310	247	150	287	98	94
AK040684	AK040684		uc008xtv.1	Mus musculus adult male aorta and vein cDNA, RIKEN full-length enriched library, clone:A530014K09 product:hypothetical protein, full insert sequence		chr5	74702598	74728605	5	1	0	1	0	0	0	0	0	3	0	0	0	4	14	0	0	5	0	0	2	0	0	2	0	0	2	1	0	3	2	0	1	4	2	2	0	0	1	0	0
Tcea2	NM_009326	NM_009326	uc012cmu.2	Mus musculus transcription elongation factor A (SII), 2 (Tcea2), mRNA	21400	chr2	181680309	181688051	109	135	148	148	106	137	121	99	103	164	137	72	96	120	149	171	105	131	169	131	132	143	116	139	89	116	118	110	123	134	105	128	119	132	160	115	122	105	139	117	119
AK139076	AK139076		uc007emp.1	Mus musculus 7 days neonate cerebellum cDNA, RIKEN full-length enriched library, clone:A730014E24 product:unclassifiable, full insert sequence		chr10	18743470	18837979	0	3	0	0	1	0	0	0	0	0	0	0	0	3	0	0	7	3	2	0	4	0	1	2	2	0	1	0	0	0	0	0	0	0	0	0	6	0	0	0	1
Fam83h	NM_001168253;NM_134087	NM_001168253;NM_134087	uc007wic.2;uc007wid.2	Mus musculus family with sequence similarity 83, member H (Fam83h)	105732	chr15	76001091	76009498;76014336	719	1061	1502	1344	906	1359	1417	1212	161	772	1242	1262	1197	412	220	1223	1002	836	1423	1165	1220	1099	770	1654	367	1893	982	559	767	436	573	998	1737	974	860	935	837	811	220	2487	908
Il17ra	NM_008359	NM_008359	uc009dnj.2	Mus musculus interleukin 17 receptor A (Il17ra), mRNA	16172	chr6	120463196	120483727	1483	1756	1679	1983	1640	2392	2023	1478	691	2944	2234	1694	2617	1946	1272	1972	1876	1147	2114	1764	1723	1648	1256	1805	865	1907	1559	1251	1817	1294	939	2440	1922	1874	2555	2143	2117	1380	1295	1447	1009
Bdkrb1	NM_007539	NM_007539	uc007oyn.1	Mus musculus bradykinin receptor, beta 1 (Bdkrb1), mRNA	12061	chr12	105604090	105605428	0	6	22	17	18	20	15	28	17	1	25	10	9	1	0	8	32	8	23	5	15	6	47	20	9	19	48	31	36	4	22	75	38	22	52	15	65	154	24	33	33
Sgk1	NM_001161849;NM_001161845;NM_001161848;NM_011361;NM_001161850;AK043284;NM_001161847	NM_001161849;NM_001161845;NM_001161848;NM_011361;NM_001161850;NM_001161847	uc011xbg.1;uc011xbf.1;uc007eov.2;uc007eox.2;uc011xbh.1;uc007eow.2;uc007eou.1	Mus musculus serum/glucocorticoid regulated kinase 1 (Sgk1)	20393	chr10	21993889;21994665;21992222;21986103;21882183;21978671	21899143;21999902	3709	4954	4089	5228	3820	4596	10666	4183	3135	3619	5741	4667	5908	3368	1275	6284	5754	4975	6344	5708	5017	4648	3449	3758	4628	11868	5069	4781	4832	2778	4991	4693	3705	4730	4996	5963	4230	3107	3629	4921	3582
Aig1	NM_025446;AK084050;AK162306;AK147713	NM_025446	uc007elb.1;uc007elc.1;uc007ele.1;uc033for.1	Mus musculus androgen-induced 1 (Aig1), mRNA		chr10	13798146;13647054;13652708;13826503	13868830;13861326	897	1741	1497	1556	1358	1894	1566	2112	440	1391	1885	3258	1830	580	425	1624	2061	731	1963	1515	1904	1736	1307	1305	1118	1847	2482	1081	1173	776	872	1839	887	1123	1690	1432	1935	2076	901	1019	974
Atp6v1e1	NM_007510	NM_007510	uc009dnr.1	Mus musculus ATPase, H+ transporting, lysosomal V1 subunit E1 (Atp6v1e1), mRNA	11973	chr6	120795243	120822685	3553	3675	3734	3444	3709	3644	3911	3730	3287	4130	4045	4151	4569	4194	4626	4142	4261	3968	4949	3513	4483	3072	2880	3506	2789	3385	3800	4438	3377	3106	2721	4324	4064	4255	4700	3576	4259	5485	3509	3453	3455
D430042O09Rik	AK052528;NM_001081022;AK052492;BC157963	NM_001081022	uc009jqn.1;uc009jqo.1;uc012ftq.1;uc009jqm.1	Mus musculus RIKEN cDNA D430042O09 gene (D430042O09Rik), mRNA		chr7	125786254;125707875;125829666	125874797;125861996	807	1339	1126	1215	1318	1344	1288	1259	563	1126	1286	1467	1548	843	735	1714	1511	1164	1788	1392	1460	1427	1102	1615	683	1369	1754	866	1160	959	874	1500	938	1419	1441	1240	1410	890	712	1123	950
l7Rn6	BC083330;AK008604;NM_026304	NM_026304	uc009igh.1;uc009igj.1;uc009igi.1	Mus musculus lethal, Chr 7, Rinchik 6 (l7Rn6)		chr7	89918688	89941185	481	690	585	453	491	585	631	645	1034	468	503	609	795	456	546	569	687	504	631	623	821	579	597	573	804	649	504	672	466	456	632	701	486	708	651	573	578	694	920	470	666
Sufu	AK047603;NM_015752;AK015885;NM_001025391	NM_015752;NM_001025391	uc008htn.2;uc008hto.2;uc008htq.2;uc008htp.2	Mus musculus suppressor of fused homolog (Drosophila) (Sufu)	24069	chr19	46396895	46455707;46488804;46476936	1172	1326	1316	1376	1325	1408	1782	1455	482	1417	1609	1399	1574	918	1359	1629	1602	1317	1694	1297	1347	1628	1050	1573	510	1690	1468	833	1144	1093	641	1452	1187	1673	1469	1531	1320	944	714	1136	860
AB001425	AB001425		uc008lwq.1	Mus musculus mRNA for motor domain of KIF16A, partial cds		chr2	120664942	120678303	0	0	0	0	0	2	0	3	0	0	3	8	0	2	2	2	1	0	4	5	0	2	1	0	0	2	2	0	3	2	3	4	0	1	4	3	4	2	2	3	3
Zscan22	BC026676;AK078591;NM_001001447;AK163694	NM_001001447	uc009fel.1;uc009fem.1;uc009feo.1;uc009fen.1	Mus musculus zinc finger and SCAN domain containing 22 (Zscan22)	232878	chr7	12897814;12897840;12897835	12908239	258	476	288	401	353	383	402	502	181	349	360	494	376	227	320	536	463	369	518	405	464	408	327	431	154	417	461	257	370	287	252	482	310	420	374	368	466	274	223	352	278
Gm8994	CCDS51939;NM_001142734	NM_001142734	uc033ivq.1;uc012euv.1	Mus musculus predicted gene 8994 (Gm8994), mRNA		chr6	136328542;136327538	136329778;136329983	7	20.01	30.09	19.27	25.08	18.01	19.05	24.05	8.01	14.04	17.03	28.05	15.03	12.02	13	16.01	27.11	13.02	29.1	16.03	22.03	18.05	19.06	30.07	12.07	26.04	21.74	21.04	17.01	10.02	11.05	25.02	5.03	21.07	33.05	23.03	20.02	30.04	14.03	20.08	14.01
Dda1	NM_025600;AK149980;AK149117	NM_025600	uc009mdi.2;uc009mdk.2;uc009mdj.2	Mus musculus DET1 and DDB1 associated 1 (Dda1), mRNA	66498	chr8	71469193	71476435	1473	1777	1587	1634	1539	1903	2042	1709	1033	1617	1795	1779	1615	1309	1533	1655	1852	1328	1852	1720	1862	1525	1383	1685	1093	2052	1942	1466	1474	1351	1189	1845	1377	2135	1992	1737	1915	1918	1247	1424	1291
Ptprk	AK083006;AK052275;AK078614;BC138376;AK019870;NM_008983;BC145261	NM_008983	uc007esl.1;uc011xca.1;uc007esk.1;uc007esj.1;uc007esn.1;uc011xcb.1;uc007esm.1	Mus musculus protein tyrosine phosphatase, receptor type, K (Ptprk), mRNA		chr10	28074819	28597397;28561408;28552198;28264673;28498462	2513	2739	2871	3569	2722	3713	3321	4926	606	2937	3544	4631	2834	1297	650	4334	3765	1850	4156	3177	3218	3040	2981	2992	1549	4921	3505	1531	2661	1636	1871	3793	1854	2611	2274	2886	3235	1547	729	2275	1267
Mdc1	NM_001010833	NM_001010833	uc008cir.1	Mus musculus mediator of DNA damage checkpoint 1 (Mdc1), mRNA	240087	chr17	35841497	35859670	1593	2919	2152	2445	2282	2647	2761	2662	795	2096	2713	2852	2858	1212	1092	3214	2824	1968	3590	3014	2929	2726	1626	2381	1259	3734	2618	1468	2385	1633	1406	2958	1883	2325	2505	2241	2364	1527	917	1947	1777
Kit	NM_001122733;NM_021099;EF472963	NM_001122733;NM_021099	uc012dxj.1;uc008xui.2;uc008xug.2	Mus musculus kit oncogene (Kit)	16590	chr5	75574986;75649093	75656721	9509.89	2907.41	6262.98	11321.9	2668	9116.57	2050.98	561.93	1208.98	8118.71	6149.6	247.97	581	1812.99	1028.99	8438.35	4177.85	3649.77	6926.67	5538.25	7029.39	928.6	237	916	214	5759.52	978.9	1219	4930.82	3305.79	1161.85	2709.78	6919.56	8346.62	4594.95	6051.33	2308	764.94	1027	3111.87	942.98
Gata1	S57880;NM_008089	NM_008089	uc009snl.2;uc009snm.1	Mus musculus GATA binding protein 1 (Gata1), mRNA		chrX	7959259;7963002	7967910;7976574	0	5	4	3	1	4	0	0	7	3	0	2	6	2	12	5	15	3	3	4	0	14	12	6	2	6	1	8	5	21	5	18	18	5	9	4	10	6	25	6	7
Cnga4	BC107348;NM_001033317	NM_001033317	uc012frn.1;uc009iyc.1	Mus musculus cyclic nucleotide gated channel alpha 4 (Cnga4), mRNA		chr7	105404567	105408738	5	1	4	2	1	0	2	2	1	9	1	0	1	11	14	2	1	8	1	0	1	0	2	1	0	2	1	4	3	7	2	0	0	1	5	3	0	0	0	0	2
E130309D14Rik	NM_001013784	NM_001013784	uc007kbz.1	Mus musculus RIKEN cDNA E130309D14 gene (E130309D14Rik), mRNA	432582	chr11	74619604	74641516	13	22	10	14	14	19	13	7	6	13	27	6	20	27	15	24	21	6	22	20	23	9	9	24	4	22	9	7	10	12	14	19	16	27	13	13	7	15	8	14	18
Apol7c	NM_175391	NM_175391	uc007wns.1	Mus musculus apolipoprotein L 7c (Apol7c), mRNA	108956	chr15	77524866	77533315	18.26	7.8	9.88	18.64	17.97	15.96	4.74	4.24	0	3.11	36.99	0.39	0	1.93	9.17	18.26	7.83	7.52	2.85	13.09	7.38	13.45	3.04	4.11	7.04	21.28	0.57	41.26	21.79	26.99	3.11	30.63	16.63	0	7.86	4.42	10.35	2.75	1	0	3.75
Neil2	NM_201610;BC115709;BC107389;BC115762	NM_201610	uc007uhm.1;uc007uhk.1;uc011zni.1;uc007uhl.1	Mus musculus nei like 2 (E. coli) (Neil2), mRNA		chr14	63182635;63182444	63193525	93	14	52	19	37	14	52	13	16	123	43	13	62	195	332	46	29	169	30	25	24	27	15	62	7	28	8	48	27	116	24	21	62	105	85	51	51	8	51	35	33
Rad51d	NM_011235;NM_001277942;NR_102718;NR_102719;NM_001277941;NR_102717;NR_102720;NM_001277939;NM_001277938	NM_011235;NM_001277939;NM_001277942;NM_001277941;NM_001277938	uc007kno.2;uc033fyu.1;uc007knq.2;uc011yax.2;uc007knm.2;uc011yay.2;uc011yaz.2;uc007knp.2;uc007knn.2	Mus musculus RAD51 homolog D (Rad51d)		chr11	82871960;82873062	82890624	992	900	841	860	785	770	926	842	432	1100	1025	729	913	1235	1378	1161	1165	1031	1039	875	987	954	633	1108	408	992	811	678	849	966	615	852	754	1064	894	881	873	645	490	759	591
H2-Bl	AY989854;AY989823;NM_008199;AY989827;AY989857;AY989826;AY989856;AY989833	NM_008199	uc008ckd.2;uc012asf.1;uc012asc.1;uc008ckc.2;uc012asg.1;uc008ckb.2;uc012ase.1;uc012asd.1	Mus musculus histocompatibility 2, blastocyst (H2-Bl), mRNA		chr17	36080188	36084249	465.52	339.51	434.08	633.36	467.29	647.51	466.4	260.74	237.55	640.2	565.62	155.45	205.07	438.85	605.43	500.82	330.23	369.17	378.38	433.22	342.14	360.44	163.97	390.78	160.22	588.95	155.49	346.96	507.7	592.27	310.72	528.3	422.68	527.56	608.48	528.05	363.9	165.06	318.21	299.26	167.67
Cacfd1	NM_029862;AK169470;NM_001243239;NM_001243240;AK040379	NM_029862;NM_001243239;NM_001243240	uc008iwr.2;uc008iwt.2;uc008iwu.2;uc008iws.2;uc008iwq.2	Mus musculus calcium channel flower domain containing 1 (Cacfd1)		chr2	27009925	27021089;27016849;27017435;27019571	867	1145	1135	919	1041	953	1103	1124	1343	943	1156	1047	1067	958	954	1207	1192	1117	1341	1071	1371	1137	887	1081	1023	1111	1042	1035	931	841	1016	1180	980	1383	1282	1057	1077	1082	1299	884	1143
Atp7b	NM_007511	NM_007511	uc009lck.1	Mus musculus ATPase, Cu++ transporting, beta polypeptide (Atp7b), mRNA	11979	chr8	21994347	22060074	23	102	30	18	79	54	54	88	1	14	67	50	75	5	3	61	184	5	27	249	275	136	7	1	9	165	10	29	12	18	19	78	5	13	11	40	28	1	3	1	8
Grem2	CCDS15545;NM_011825	NM_011825	uc033foe.1;uc007dtf.1	Mus musculus gremlin 2 homolog, cysteine knot superfamily (Xenopus laevis) (Grem2), mRNA	23893	chr1	174836774;174833784	174837281;174921819	27	267	150	117	269	96	103	178	1206	231	159	165	430	215	211	121	298	263	340	104	275	159	272	306	487	69	151	397	296	164	512	361	330	355	597	231	393	628	941	251	506
Gli1	AB232675;AB234616;AK157048;NM_010296;BC131649	NM_010296	uc007hjf.1;uc011xpq.1;uc007hjg.1;uc011xpr.1;uc007hjh.1	Mus musculus GLI-Kruppel family member GLI1 (Gli1), mRNA		chr10	127337839;127337389;127329881	127341579;127341318;127341886	53	259	311	135	349	184	311	234	164	116	302	480	339	111	138	156	324	209	503	172	115	598	655	448	58	511	312	280	178	150	477	305	415	233	383	216	237	515	179	920	235
TRAV7-5	AY056585		uc007tsm.2	SubName: Full=TRAV7-5; Flags: Fragment		chr14	53530782	53531313	0	0	1	1	0	2	0	0	0	0	1	0	0	2	0	0	0	0	0	0	0	0	1	0	0	1	0	0	0	0	0	3	0	0	0	1	0	0	0	0	0
Il10rb	NM_008349;AK040938	NM_008349	uc007zxk.2;uc007zxj.1	Mus musculus interleukin 10 receptor, beta (Il10rb), mRNA		chr16	91406234	91425834;91420311	1267	1367	1628	1430	1550	1689	1470	841	934	2064	1754	843	1843	1679	2265	1480	1591	1771	1772	1301	1640	1165	842	2215	556	1278	1105	1342	1903	1735	999	2381	2168	2361	3326	1972	1780	1623	2376	1462	1180
Fstl3	AK079286;NM_031380	NM_031380	uc007fzs.2;uc007fzt.2	Mus musculus follistatin-like 3 (Fstl3), mRNA	83554	chr10	79777273;79780580	79782630	125	606	310	303	627	377	517	805	72	224	421	756	747	147	213	467	860	217	316	789	790	984	301	306	141	740	609	329	200	177	247	498	461	211	355	336	525	554	130	570	201
Ccdc71	NM_133744;CCDS23527	NM_133744	uc033jnd.1;uc009rpq.2	Mus musculus coiled-coil domain containing 71 (Ccdc71), mRNA		chr9	108460517;108462989	108465945;108464291	850	1056	1151	1005	988	1139	1255	1139	669	1203	1239	1194	1199	987	1176	1172	1180	1029	1198	1049	1100	1059	915	1033	618	1007	942	888	905	840	681	1206	1127	1254	1524	1040	1182	1193	980	997	883
Rho	NM_145383	NM_145383	uc009djk.1	Mus musculus rhodopsin (Rho), mRNA	212541	chr6	115931926	115938830	12	30	14	28	33	22	25	47	7	28	37	34	20	3	16	52	54	6	40	23	33	41	38	22	20	17	33	15	19	15	19	28	26	28	35	24	18	8	18	28	8
Nt5dc1	AK171761;NM_176968;AK049656	NM_176968	uc007euv.1;uc007euw.1;uc011xcq.1	Mus musculus 5'-nucleotidase domain containing 1 (Nt5dc1), mRNA	319638	chr10	34303611	34418528	486	453	541	505	462	464	453	485	294	547	517	450	644	531	474	609	530	597	610	435	528	498	420	495	338	583	491	406	471	492	275	578	450	567	538	408	530	306	390	541	351
A930016O22Rik	NR_073014;NR_073015		uc033iwz.1;uc009flv.1	Mus musculus RIKEN cDNA A930016O22 gene (A930016O22Rik)		chr7	19417465	19421417	0	9	13	6	9	9	4	1	43	3	2	4	0	15	0	6	2	12	10	3	4	1	34	3	3	3	0	13	3	0	13	1	17	16	11	2	0	8	32	5	11
4931428F04Rik	AK049007;NM_001166394;NM_028888;AK136929	NM_001166394;NM_028888	uc009nce.2;uc009ncg.2;uc009nch.2;uc009ncf.1	Mus musculus RIKEN cDNA 4931428F04 gene (4931428F04Rik)	74356	chr8	105287913;105280408	105289528;105289165	259	495	458	402	388	493	416	521	158	327	385	452	495	149	168	471	539	292	528	468	532	459	413	583	203	803	473	212	391	232	301	391	288	381	311	412	505	293	154	416	213
Rbbp6	NM_175023;NM_011247;AK161231	NM_175023;NM_011247	uc009joy.2;uc009joz.1;uc009jow.2	Mus musculus retinoblastoma binding protein 6 (Rbbp6)	19647	chr7	122970563;122996942	123000279;123002572;122980183	2795	3256	2817	2980	2924	2982	3334	3904	1605	3096	3528	3614	3382	2113	2036	3601	3745	2597	3899	3262	3624	3224	3000	3357	1890	3658	3280	1960	2795	2137	2084	3520	3286	3121	3469	3037	3028	2072	1775	4380	2709
Gbf1	AK039570;AK172919;AK041959;NM_178930;AK161861;AK143358	NM_178930	uc008hso.1;uc008hsm.1;uc008hsr.1;uc008hsn.1;uc008hsq.1;uc008hsp.1	Mus musculus golgi-specific brefeldin A-resistance factor 1 (Gbf1), mRNA		chr19	46269717;46246088;46152557	46273394;46267405;46286510;46268186;46255997	2178	3251	2650	3146	2912	3360	3432	3130	3098	3014	3534	3646	3290	2183	2535	3870	3674	2934	4010	3361	3303	3432	2978	2883	2517	3221	3594	2590	3120	2716	2338	3679	2902	3744	3687	3001	3689	2856	2868	2427	2805
Plp1	M20752;NM_011123;AK077564	NM_011123	uc009ujc.1;uc012hpb.1;uc009ujd.1	Mus musculus proteolipid protein (myelin) 1 (Plp1)	18823	chrX	136831070;136822835	136837742	149	199	170	256	202	219	147	138	156	273	155	166	100	260	624	209	193	220	241	155	182	232	200	225	112	223	175	137	242	276	107	170	274	273	299	192	186	92	304	120	92
Gm7030	NM_001177467	NM_001177467	uc012asl.1	Mus musculus predicted gene 7030 (Gm7030), mRNA	630294	chr17	36127608	36129425	13.18	4.1	27.55	26.75	9.18	12.33	9.23	2.03	1.02	6.25	19.48	4.1	6.14	9.21	8.45	11.3	10.26	12.36	15.36	24.68	6.11	10.23	4.07	10.16	10.45	15.28	2.02	8.17	14.25	17.43	5.07	3.05	7.27	5.08	15.32	9.19	8.14	4.08	1.02	5.07	1.02
AK163592	AK163592		uc009mqb.1	Mus musculus adult retina cDNA, RIKEN full-length enriched library, clone:A930106C18 product:unclassifiable, full insert sequence		chr8	85554200	85555368	73	104	60.12	106.07	73.1	153.09	80	78	25.02	47.03	57	83.05	67	30	25	56	92	17.01	100	59	56	57.04	62.08	39.03	52	121.12	67.04	48.03	42	41	33	70	57	58.04	39.08	61.04	85	32.02	24.03	43.03	36
Tst	NM_009437	NM_009437	uc007wpd.1	Mus musculus thiosulfate sulfurtransferase, mitochondrial (Tst), mRNA	22117	chr15	78399555	78405859	2750	455	1181	597	350	534	1370	293	646	1135	1015	282	974	3233	3627	773	523	2171	450	694	491	453	267	575	414	691	235	1154	281	3041	473	303	513	1842	875	1193	437	381	371	448	394
Bpifb6	NM_199303	NM_199303	uc008nio.2	Mus musculus BPI fold containing family B, member 6 (Bpifb6), mRNA	228796	chr2	153900387	153912793	2	4	2	1	4	0	1	0	0	3	1	0	4	0	3	2	3	0	2	1	3	0	0	0	0	0	0	1	0	1	0	2	0	0	2	2	0	0	0	0	0
BC028808	BC028808		uc007izp.1	Mus musculus, clone IMAGE:1244192, mRNA		chr11	55514845	55527981	26	6	12	20	10	13	11	0	0	75	21	1	75	49	168	15	22	50	1	25	6	1	0	29	1	14	2	17	8	49	1	3	28	72	16	39	15	0	0	1	1
Nid2	NM_008695;AK052839;AK051664;AK128978	NM_008695	uc011zgk.1;uc007siu.1;uc007sit.1;uc011zgj.1	Mus musculus nidogen 2 (Nid2), mRNA		chr14	19751256;19768209	19806130;19811787	730	1332	484	553	1611	921	1925	1081	1023	1202	1456	1627	2730	1206	4087	703	1824	1440	714	1247	1329	1673	883	1314	743	999	1489	703	637	1506	766	951	933	1760	1421	1546	1725	768	999	560	731
Fam117b	NM_001037725	NM_001037725	uc011wlt.2	Mus musculus family with sequence similarity 117, member B (Fam117b), mRNA	72750	chr1	59913005	59985348	750	1491	1071	879	1243	1117	1718	1737	426	1056	1475	1815	1723	791	825	1282	2154	919	1373	1984	1921	1798	878	1447	672	1944	1365	807	1020	863	619	1645	1043	1132	1558	1524	1304	695	754	981	725
C1qtnf7	NM_001135172;NM_175425	NM_001135172;NM_175425	uc008xho.2;uc012dvu.1	Mus musculus C1q and tumor necrosis factor related protein 7 (C1qtnf7)	109323	chr5	43515568;43601921	43616586	42	52	85	26	63	69	43	14	108	140	65	21	104	111	247	64	90	123	90	55	114	51	72	106	34	61	55	194	99	140	68	167	164	129	434	101	111	306	320	130	155
Pcdhga2	NM_033585	NM_033585	uc008eqm.1	Mus musculus protocadherin gamma subfamily A, 2 (Pcdhga2), mRNA		chr18	37669104	37841872	2.06	6.14	20.71	16.53	6.17	12.4	0	12.4	22.69	12.41	10.35	16.62	22.57	20.71	47.63	16.48	8.27	22.75	8.25	0	18.61	22.44	23.94	8.24	12.38	10.27	6.2	8.24	6.17	10.32	14.46	16.47	10.28	26.87	24.81	8.26	28.91	20.73	24.67	8.27	33.11
Crabp2	NM_007759	NM_007759	uc008ptk.1	Mus musculus cellular retinoic acid binding protein II (Crabp2), mRNA	12904	chr3	87948692	87953372	189	2035	1998	868	1563	699	3017	897	179	247	1202	1062	3243	305	22	1017	2807	593	1411	2318	1713	2767	2153	1896	383	1579	1004	1012	943	563	885	1709	1718	2828	1333	823	1921	2505	676	2356	1020
Ehmt1	AK054555;BC023904;AK043898;NM_001109686;NM_001109687;NM_001012518;NM_172545	NM_001109686;NM_001109687;NM_001012518;NM_172545	uc008ipk.3;uc008iph.4;uc008ipi.4;uc008ipj.4;uc008ipl.3;uc008ipg.4;uc012brr.3	Mus musculus euchromatic histone methyltransferase 1 (Ehmt1)	77683	chr2	24835101;24863771;24790768	24919609;24806368	1341	2068	1802	1776	1798	1822	2353	2300	1146	2040	2133	2357	2416	1422	1533	2170	2187	1957	2534	1972	2050	1931	1919	2182	1109	2022	1874	1355	1663	1456	1250	2061	1771	2274	2256	1892	1926	1468	1233	1757	1517
Ubr3	AK037622;BC145475;NM_177783;BC085286;NM_001081548	NM_177783;NM_001081548	uc008jzc.1;uc012bwv.1;uc008jza.2;uc008jyy.2;uc008jzb.2	Mus musculus ubiquitin protein ligase E3 component n-recognin 3 (Ubr3)	68795	chr2	69993675;69897245	69938659;70024013	2315	2819	1835	1795	2055	1997	2213	2656	7776	2344	2681	2831	1972	2413	2465	2705	2691	2554	2861	2468	3063	2222	3510	2065	4974	2388	1957	3921	1951	2192	4364	2412	2041	3268	2639	2307	2164	1288	5219	1830	4854
TCR_alpha									0	1	2	0	12.03	1	0	0	0	14.4	1	0	0	2	0	0	0	0	0	2	2	0	1	0	0	0	0	1	1.47	3	0	1	0	1	1	2	1.49	0	1	0	0
Asic3	NM_183000;AY261387	NM_183000	uc008wrk.1;uc008wrj.1	Mus musculus acid-sensing (proton-gated) ion channel 3 (Asic3), mRNA		chr5	24413450	24417834	23	18	21	22	14	26	18	53	37	8	25	39	8	8	4	30	45	15	22	18	26	23	34	7	28	14	54	27	13	20	44	18	16	18	8	19	27	12	29	13	20
AK140218	AK140218		uc008cad.1	Mus musculus adult male corpora quadrigemina cDNA, RIKEN full-length enriched library, clone:B230348K03 product:unclassifiable, full insert sequence		chr17	33919294	33920485	8	20	16	27	27	25	33	25	4	18	18	45	32	16	37	20	22	23	20	16	16	16	35	26	10	23	17	7	22	16	9	42	20	21	51	25	26	31	13	23	19
Dnajc7	NM_019795;AK008268	NM_019795	uc007lls.1;uc007llr.1	Mus musculus DnaJ (Hsp40) homolog, subfamily C, member 7 (Dnajc7), mRNA	56354	chr11	100582835	100584757;100620168	3913	4876	5317	4107	4090	4866	4269	4612	2709	4524	4608	4819	4585	3508	3712	5089	5433	3726	5211	4309	4989	4860	3708	5415	3552	4405	4105	3009	3755	3220	2931	4704	4288	3976	4500	4116	4396	3740	2928	4428	3715
Csn3	M10114;AK021350;NM_007786	NM_007786	uc008xzg.1;uc008xzh.1;uc008xzi.1	Mus musculus casein kappa (Csn3), mRNA	12994	chr5	87925632	87932544;87930817;87932264	496	932	1068	3473	211	418	108	5	0	226	208	9	209	1336	1	280	566	613	188	187	470	74	20	14	96	101	53	8	128	44	160	27	213	1656	260	57	88	63	4	40	161
Tor3a	BC052851;AK151390;NM_023141	NM_023141	uc007dcn.2;uc007dco.2;uc033fmo.1	Mus musculus torsin family 3, member A (Tor3a), mRNA	30935	chr1	156655326;156653616	156674339	1888	2773	2856	3212	3619	3719	2246	3943	1222	3025	3290	5055	1994	2259	2435	3998	3447	2325	3741	2627	2762	2644	3074	4040	1721	2902	3778	2599	4439	3134	2524	4318	3244	3142	4537	3014	4029	3038	3049	2324	1554
Ccdc134	NM_172428;AK154557;AK132115	NM_172428	uc007wye.1;uc007wyg.1;uc007wyf.1	Mus musculus coiled-coil domain containing 134 (Ccdc134), mRNA	76457	chr15	82127921	82142202	421	599	558	569	457	596	503	338	419	520	572	437	447	319	391	533	520	380	654	436	519	414	367	527	376	586	434	347	543	405	348	540	642	575	612	570	495	519	402	493	458
Il4i1	NM_010215;AK157036;U70430	NM_010215	uc009gra.1;uc009gqz.2;uc009gqy.2	Mus musculus interleukin 4 induced 1 (Il4i1), mRNA		chr7	44836290;44836287	44839219;44840809	281.15	236.38	205.78	337.88	281.35	269.48	127.51	69.55	144.84	211.02	318.36	58.78	151.02	86.76	90.05	161.92	147.97	188.36	185.37	172.57	153.98	156.39	43.51	113.24	16.66	107.06	72.79	99.39	259.31	158.91	96	243.9	281.6	199.26	182.38	136.47	200.31	98.4	160.47	127.53	128
Nup37	NM_027191;NM_028334	NM_027191;NM_028334	uc007grf.2;uc007gre.2	Mus musculus nucleoporin 37 (Nup37)	69736	chr10	88147070;88146991	88178395	343	670	651	482	454	620	473	591	242	439	589	744	680	285	232	558	718	332	599	546	623	489	599	601	371	749	605	296	382	271	342	542	327	369	441	477	666	494	305	426	328
Sppl2b	AK165324;NM_175195;AK157906;BC034206;AK170375	NM_175195	uc007gff.1;uc007gfb.1;uc007gfd.1;uc007gfe.1;uc007gfc.1	Mus musculus signal peptide peptidase like 2B (Sppl2b), mRNA		chr10	80855274;80857120;80862698	80866081;80868708	1112.55	1720.05	1249.22	1453.03	1314.15	1531.57	1381.89	1087.08	666.94	1094.58	1351.53	1293.01	1394.04	565.49	565.08	1521.93	1025.62	909.11	2013.58	944.29	1264.46	1456.1	1053.17	1387.38	582.91	1433.98	1593.45	889.12	1124.21	855.98	926.23	1418.59	1036.01	1403.67	1667.38	1075.04	1420.32	1589.58	737.77	1276.24	841.49
Cxcl13	NM_018866	NM_018866	uc008yfb.1	Mus musculus chemokine (C-X-C motif) ligand 13 (Cxcl13), mRNA	55985	chr5	95956938	95961068	302	188	632	332	175	224	51	34	572	155	615	20	260	353	39	211	588	586	390	92	280	110	110	308	99	72	112	304	1166	357	372	1090	736	631	1372	230	218	89	1758	211	803
Aimp1	NM_007926	NM_007926	uc008rjx.1	Mus musculus aminoacyl tRNA synthetase complex-interacting multifunctional protein 1 (Aimp1), mRNA	13722	chr3	132660497	132683879	1463	2092	2028	1637	1699	1889	1811	1699	2372	1533	1826	1770	1594	1296	1128	2008	2311	1436	1954	1918	2185	1750	1681	1901	2063	2303	1877	1629	1528	1178	1710	1812	1736	1875	1981	1603	1742	1897	1883	1863	2068
Rpl24	NM_024218	NM_024218	uc007zlv.2	Mus musculus ribosomal protein L24 (Rpl24), mRNA	68193	chr16	55966274	55971437	9169	12952	14857	10034	12076	11862	13556	11000	8956	12546	11569	10619	10374	10536	8636	12372	15092	11686	13199	13934	13087	11197	7816	11094	8683	11545	10765	8680	10083	8039	8284	14634	14169	11507	15430	10570	10908	16223	11746	14298	11727
Phospho1	NM_153104;AK143174	NM_153104;NM_201609	uc007las.2;uc007lap.1	Mus musculus phosphatase, orphan 1 (Phospho1), mRNA	237928	chr11	95824499;95713007	95835115;95832140	448.5	914.08	177.6	199.42	372.22	211.76	360.77	88.57	3235.01	197.68	209.42	149.75	291.14	256.54	340.15	234.29	253.31	282.55	312.92	330.3	649.24	306.07	804.01	100.9	1537.7	143.42	94.59	1251.58	152.88	363.79	1529.64	265.47	544.8	910.55	415.63	181.01	178.59	400.48	1936.02	604.47	2120.53
Mrpl48	NM_198831;NR_003559	NM_198831	uc009inh.1;uc009ing.1	Mus musculus mitochondrial ribosomal protein L48 (Mrpl48), non-coding RNA;Mus musculus mitochondrial ribosomal protein L48 (Mrpl48), mRNA	52443	chr7	100549116	100583130;100607996	1115	1071	1297	900	900	1043	1146	781	1378	1189	987	825	1060	1331	1394	1088	1069	1153	1183	883	1130	924	804	1083	1185	962	922	1072	904	915	961	1118	1165	1287	1284	1027	1000	1421	1298	1032	1123
Mlf2	AK171220;NM_145385;NM_001170341	NM_145385;NM_001170341	uc009dsp.2;uc009dsq.2;uc009dso.2	Mus musculus myeloid leukemia factor 2 (Mlf2)	30853	chr6	124931387	124937238;124936149	4483.83	4638.2	4091.72	3826.5	3959.22	4222.45	5242.81	3500.61	4953.01	4277.6	4657.99	4191.2	6183.67	4508.82	5829.07	3611.1	4014.82	5075.64	4231.17	4350	4735.82	4330.56	3488.92	3831.49	3628.51	4017.04	3772.62	4000.55	3220.69	4481.18	3494.61	4386.78	3985.01	5458.39	4832.72	4117.96	4217.83	5074.47	4664.83	3945.68	4454.14
Popdc2	NM_022318;NM_001081984	NM_022318;NM_001081984	uc007zeu.1;uc007zev.1	Mus musculus popeye domain containing 2 (Popdc2)	64082	chr16	38362172	38378216	89	338	91	39	86	80	95	81	2349	110	29	94	69	190	432	62	37	227	93	56	263	60	555	50	1351	35	44	685	32	137	970	79	136	488	206	54	52	136	1245	42	887
Malat1	NR_002847		uc008gfj.2	Mus musculus metastasis associated lung adenocarcinoma transcript 1 (non-coding RNA) (Malat1), long non-coding RNA		chr19	5795689	5802671	5691	7624	6082	5898	6967	6623	7137	10976	5545	6901	9872	12755	7791	5993	6262	9124	10757	6280	10793	7324	7334	8605	7809	7403	4534	8341	13714	5069	6268	5944	5218	9525	7612	8057	9668	7247	7909	10849	4170	10246	6886
Dock6	NM_177030;CCDS40555;AK080190;AK010755;AK145109;AK049320;BC057368	NM_177030	uc009omq.1;uc033jjl.1;uc009oms.1;uc009omt.1;uc009omn.1;uc009omp.1;uc009omo.1	Mus musculus dedicator of cytokinesis 6 (Dock6), mRNA		chr9	21837348;21843630;21824245;21823445;21800179	21833641;21831643;21852635	1305	1644	1686	1567	1635	1504	2381	820	936	1877	1620	1170	1903	1481	2628	1253	1751	1983	1838	1188	1414	1566	1182	1791	733	1357	1656	931	1544	1603	1166	1774	1986	2637	2503	2016	1605	1531	965	2394	1179
Timp1	NM_001044384;NM_011593	NM_001044384;NM_011593	uc009sty.1;uc009stz.1	Mus musculus tissue inhibitor of metalloproteinase 1 (Timp1)	21857	chrX	20870165	20874737	831	5128	3424	2654	3894	3473	6375	4783	748	1250	3593	8199	4261	809	441	2220	6613	1627	3351	2897	3649	4835	4143	3974	2497	5407	3971	1608	2945	1328	3432	4531	2431	2309	4997	3578	7248	7227	1599	2028	1927
Mup14	NM_001199999;M28649;BC013649	NM_001199999;NM_001199333	uc008tbd.2;uc012dfi.2;uc008tbh.3	Mus musculus major urinary protein 14 (Mup14), mRNA		chr4	61224306;61300018	61674094;61303998	4.84	0	2.48	0	3.69	0	0	0	0	5.92	0	0	0	0	0	5.88	3.21	0	3.79	0	0	0	0	0	0	0	0	0	0	0	0	0	0	0	0	0	0	0	0	6.21	0
Foxe1	NM_183298	NM_183298	uc008sto.1	Mus musculus forkhead box E1 (Foxe1), mRNA	110805	chr4	46344193	46345309	0	0	1	0	0	0	0	0	0	0	0	0	0	0	0	0	0	0	0	0	0	0	0	0	0	0	0	0	0	0	0	0	8	0	0	0	0	0	0	18	3
Zfp703	NM_001110508;NM_001101502	NM_001110508;NM_001101502	uc012gbp.1;uc012gbq.1	Mus musculus zinc finger protein 703 (Zfp703)	353310	chr8	26977335	26981462	1494	728	899	846	849	869	1230	727	619	974	983	998	992	1356	1627	603	764	826	888	539	725	654	632	772	515	1155	855	1036	708	1442	645	1180	1033	1540	1656	1032	1237	1169	955	1308	1506
BC048859	BC048859		uc007xcl.2	Mus musculus, Similar to hypothetical protein A730032D07, clone IMAGE:5364608, mRNA	271305	chr15	84785376	84789954	48.01	77.28	34.99	80.29	89.42	66.62	99.52	87.58	11.18	50.17	138.14	188.77	88.19	43.04	29.12	124.87	105.7	46.32	105.52	140.49	81.46	69.94	82.02	102.69	70.04	130.95	140.15	47.33	85.18	42.47	41.51	77.18	33.89	62.61	64.59	108.36	57.56	61.57	13.56	49.69	51.97
Tmigd1	AK008028;NM_025655	NM_025655	uc007kgd.1;uc007kgc.1	Mus musculus transmembrane and immunoglobulin domain containing 1 (Tmigd1), mRNA	66601	chr11	76904542;76902158	76916586	66	3	32	19	8	8	20	0	12	37	12	2	23	112	138	16	10	31	5	4	7	4	7	30	11	6	3	37	10	75	10	7	67	58	23	17	12	4	32	79	15
Fam207a	AK076516;NM_133998	NM_133998	uc007fvu.2;uc007fvt.2	Mus musculus family with sequence similarity 207, member A (Fam207a), mRNA		chr10	77486654	77515813	733	1057	1057	898	939	1119	1016	1236	508	845	1103	1233	923	607	711	1047	976	851	1064	751	970	941	989	1074	599	1123	1152	726	864	749	591	1210	888	1015	1241	937	1422	1363	761	1114	697
Wls	NM_026582;AK044810;NR_037590;AK031444;AK159977	NM_026582	uc029upj.1;uc008rwc.1;uc008rwe.2;uc008rwd.1;uc008rwf.2	Mus musculus wntless homolog (Drosophila) (Wls)		chr3	159839694	159938664;159912460;159913435;159935175	2186	3435	3089	4064	4532	3558	4175	4798	2418	3419	5851	6570	4574	2848	2528	4724	5033	4093	6827	3572	4479	4319	3754	5892	2332	5172	5750	4398	4485	3362	3100	6259	4069	6618	8129	3725	8777	6071	3968	5391	2978
Wdr3	NM_175552;AK043557	NM_175552	uc008qqo.2;uc008qqp.2	Mus musculus WD repeat domain 3 (Wdr3), mRNA	269470	chr3	100142498;100138179	100162403	995	1456	1382	1343	1145	1495	1416	1412	823	1419	1494	1710	1822	847	969	1618	1698	1261	1661	1434	1757	1369	1418	1537	933	1898	1267	1127	1346	1019	887	1546	1359	1365	1922	1542	1565	1072	1082	1320	1096
Ctbp2	AK134399;NM_001170744;NM_009980	NM_001170744;NM_009980	uc012fve.1;uc009kcz.1;uc009kcy.1	Mus musculus C-terminal binding protein 2 (Ctbp2)	13017	chr7	132987010	133015247;133123483	1007	1506	1313	1531	1262	1613	1683	1628	565	1245	1526	1748	2022	846	848	1517	1762	1395	1880	1326	1612	1423	1100	1349	679	1664	1348	831	1319	948	764	1501	1199	1400	1626	1298	1388	1290	865	1124	1040
Casp12	AY675223;NM_009808;AK046681;AK053407;AK080045	NM_009808	uc009obx.2;uc009obv.2;uc012gnp.1;uc009obw.2;uc012gno.1	Mus musculus caspase 12 (Casp12), mRNA	12364	chr9	5345475	5358843;5373034;5354448;5353445	2603	3287	3204	4346	4166	4333	3983	3568	1372	2956	2806	2925	2225	1550	1135	4574	3026	1494	3680	4054	3451	3695	2319	3258	2461	3327	2108	2572	3556	2139	2088	3885	2281	2827	2889	2709	3717	1711	1808	1670	1943
AK082514	AK082514		uc007duo.1	Mus musculus 0 day neonate cerebellum cDNA, RIKEN full-length enriched library, clone:C230058J09 product:unclassifiable, full insert sequence		chr1	177458965	177461203	0	0	0	0	0	0	2	1	0	0	0	5	0	1	0	0	1	4	1	0	2	2	0	0	0	1	0	0	0	1	2	0	0	0	0	2	0	3	0	0	0
Itpripl2	NM_001033380	NM_001033380	uc009jjx.1	Mus musculus inositol 1,4,5-triphosphate receptor interacting protein-like 2 (Itpripl2), mRNA	319622	chr7	118485111	118491975	864	1686	1483	1585	1753	1960	1656	1706	967	1588	2084	1856	2039	1421	1356	1635	1943	1908	2237	1684	1841	1536	1803	2273	901	1806	2136	1490	2188	1487	1089	2306	1975	2175	3356	1863	2720	2295	1875	1496	1254
2210416O15Rik	NR_045499		uc029rng.1	Mus musculus RIKEN cDNA 2210416O15 gene (2210416O15Rik), long non-coding RNA	103841	chr11	88098057	88100107	1	3	2	3	0	1	6	0	3	1	3	2	0	5	0	1	2	2	1	4	0	1	3	0	1	0	2	0	0	0	3	1	1	6	2	1	2	2	4	1	1
Ankmy1	AK029700;NM_172850	NM_172850	uc011wpl.1;uc007cbt.1	Mus musculus ankyrin repeat and MYND domain containing 1 (Ankmy1), mRNA	241158	chr1	92870128	92902906	4	14	9	35	16	7	14	23	5	9	8	14	16	4	13	33	16	9	12	15	17	13	5	21	3	9	11	6	10	12	1	10	8	22	10	21	4	4	5	7	3
Zbtb22	NM_020625;CCDS28634	NM_020625	uc008cac.1;uc033hcs.1	Mus musculus zinc finger and BTB domain containing 22 (Zbtb22), mRNA		chr17	33916175;33916882	33918799;33919325	651	667	748	739	675	700	910	584	631	827	795	539	979	681	805	783	762	866	887	589	734	619	547	652	507	935	621	609	568	703	569	764	900	963	994	707	676	601	783	859	756
Ap1s1	NM_007457	NM_007457	uc009abm.1	Mus musculus adaptor protein complex AP-1, sigma 1 (Ap1s1), mRNA	11769	chr5	137034993	137046060	2109	2460	2788	2321	2408	2816	3045	2843	981	2322	2835	2803	2608	2074	2389	2611	2808	2162	2806	1981	2549	2532	2143	2506	1343	2594	2612	1710	2130	1964	1519	2885	2500	2570	3232	2594	2988	3749	1690	2376	1564
Ptprs	AK032604;NM_001252455;D28531;NM_011218;NM_001252453;NM_001252456;AK163915	NM_001252455;NM_011218;NM_001252453;NM_001252456	uc008dca.2;uc008dcb.2;uc008dbz.2;uc008dby.2;uc008dbx.3;uc008dcc.2;uc008dcd.2	Mus musculus protein tyrosine phosphatase, receptor type, S (Ptprs)		chr17	56445846;56412425;56445847;56422128	56462221;56476480	4580	11916	10454	8996	11638	10942	15104	13562	2547	6537	10316	15331	11710	2733	2360	10434	11749	4593	13508	10901	9800	14220	7649	13518	4838	15013	11734	5693	7419	4024	7922	13099	6628	9187	9550	7574	10172	7867	2754	7901	5133
Plekhn1	NM_001008233;BC051407;BC031374;BC025458	NM_001008233	uc008wgn.1;uc012drk.1;uc008wgp.2;uc012drl.2	Mus musculus pleckstrin homology domain containing, family N member 1 (Plekhn1), mRNA		chr4	156221651;156221455;156226089	156223438;156228542	2165	2800	3269	3631	3306	3664	3426	3537	431	2344	3678	3544	1726	1101	267	4071	2850	1391	4013	2593	3023	3241	2085	3185	1413	4280	3635	1765	3027	1384	2151	2967	4559	2186	2606	2272	2873	1684	500	6659	1476
AK040967	AK040967		uc007rjl.1	Mus musculus adult male aorta and vein cDNA, RIKEN full-length enriched library, clone:A530052F04 product:unclassifiable, full insert sequence		chr13	89739459	89792662	44	147.83	120.45	78.94	137.27	103.71	83	247.11	24	56	212.07	282.98	128.68	49	29	143.57	156	80	241.21	148.46	204.85	166	268.72	317.17	56	224.65	220.63	146.51	93.5	68.55	87.69	176.22	60	65	141.37	111.06	143.62	114.04	23	61	48
Gprc5b	NM_022420;NM_001195774	NM_022420;NM_001195774	uc009jkx.2;uc012fst.1	Mus musculus G protein-coupled receptor, family C, group 5, member B (Gprc5b)	64297	chr7	118972039	118995211	2883	1281	1872	1599	1553	1356	2077	1223	1008	2718	2657	2036	2371	3611	4273	2120	2256	2483	1916	1213	1722	1785	1380	2387	763	1716	1718	2023	1483	2883	1163	1945	1675	3217	3352	2385	2085	1956	1565	1550	875
Tubb4b	NM_146116	NM_146116	uc008iqs.2	Mus musculus tubulin, beta 4B class IVB (Tubb4b), mRNA	227613	chr2	25222157	25224702	4589	6053	5607	4515	4723	5482	5814	6213	9261	6439	5216	6388	6498	5843	7116	5558	6010	6508	5920	4729	5948	5971	7406	5214	7407	5747	6805	6717	4471	4797	6261	5840	6970	7263	6508	5399	5362	7784	8069	10288	8753
Zfp558	NM_028935	NM_028935	uc012gor.1	Mus musculus zinc finger protein 558 (Zfp558), mRNA	72230	chr9	18454053	18473559	100	148	149	115	152	162	164	312	70	126	135	327	150	71	74	215	261	112	236	207	177	155	227	255	134	114	208	97	159	55	124	183	89	118	135	113	184	131	82	101	101
AK003349	AK003349		uc008aka.1	Mus musculus 18-day embryo whole body cDNA, RIKEN full-length enriched library, clone:1110003F05 product:unclassifiable, full insert sequence		chr17	10202857	10205168	178	179	177	126	98	115	158	155	528	203	157	121	175	261	398	108	163	236	122	150	208	127	188	160	375	177	194	260	90	176	248	151	173	262	183	155	140	142	297	103	222
Lta4h	NM_008517;AK032828	NM_008517	uc007guq.1;uc007gur.1	Mus musculus leukotriene A4 hydrolase (Lta4h), mRNA	16993	chr10	93453395	93464185;93484896	1104	1787	1579	1493	1564	1603	1677	2148	1129	1626	1887	2556	1964	1437	1514	1764	2060	1771	2290	1543	1947	1759	1741	2132	1183	2013	2085	1524	1485	1410	1110	2291	2026	2105	2792	1657	2204	2063	2066	1932	1370
A330021E22Rik	AK029545;NM_172447;AK140211;AK039388	NM_172447	uc012drw.1;uc008wiu.1;uc008wiv.1;uc012drv.1	Mus musculus RIKEN cDNA A330021E22 gene (A330021E22Rik), mRNA		chr5	5593647;5589174;5580981	5664232	8	88	40	84	75	48	62	172	12	26	61	147	42	23	5	96	102	46	73	52	48	98	135	117	41	40	124	61	48	22	52	81	46	54	61	40	138	37	25	60	28
Rasa2	NM_053268;AK166654	NM_053268	uc009rcn.1;uc009rco.1	Mus musculus RAS p21 protein activator 2 (Rasa2), mRNA		chr9	96539299;96546246	96631536;96631503	609	636	516	620	586	681	708	724	312	861	715	816	714	764	970	721	790	797	873	680	686	548	572	698	335	802	691	477	689	695	411	796	655	824	838	761	878	455	350	667	442
Gm16576	NR_045069		uc029sto.1	Mus musculus predicted gene 16576 (Gm16576), long non-coding RNA		chr15	79742697	79757394	257	385	267	254	272	336	268	291	420	382	443	316	125	130	103	541	292	235	573	209	364	267	298	263	262	367	509	258	342	164	257	376	366	408	368	271	248	235	243	264	186
Dnah9	AK030981;AK044263;NM_001099633;AK082443	NM_001099633	uc007jlh.1;uc007jlg.1;uc007jlj.1;uc007jli.1	Mus musculus dynein, axonemal, heavy chain 9 (Dnah9), mRNA		chr11	66121090;66143827;65831323;66158751	66168551	3	0	0	0	0	2	0	0	1	2	5	2	1	6	8	0	0	3	0	1	0	1	4	1	1	1	0	0	2	0	0	0	0	0	10	1	3	0	1	6	0
Agpat3	NM_053014;AK015906;AK008965;AK076414	NM_053014	uc007fxq.1;uc007fxr.1;uc007fxp.1;uc007fxo.1	Mus musculus 1-acylglycerol-3-phosphate O-acyltransferase 3 (Agpat3), mRNA		chr10	78271562;78274071	78298198;78351700;78295396;78352442	4197	2665	2607	2680	2387	2482	3202	2846	3386	4293	3315	2982	4133	5770	7022	3157	2527	5794	3007	2467	2693	2501	3010	3088	2736	3021	2959	3252	2309	4615	2515	2885	2668	5192	3680	3339	3226	2652	3095	2570	2842
Zfp362	NM_001081098	NM_001081098	uc008uvn.1	Mus musculus zinc finger protein 362 (Zfp362), mRNA	230761	chr4	128773084	128806112	708	869	930	854	789	964	1030	669	460	847	954	646	1061	552	572	906	781	826	1013	700	787	891	464	747	379	727	706	597	625	587	495	916	859	962	1152	779	762	634	421	805	613
Mrc2	NM_008626;AK028157	NM_008626	uc007lxh.1;uc007lxi.1	Mus musculus mannose receptor, C type 2 (Mrc2), mRNA	17534	chr11	105292645	105343871;105351145	810	2661	1500	1766	2679	1504	1908	1020	1635	1666	1959	1271	2909	1535	2675	1218	1702	1975	2570	958	2151	1572	2021	2899	745	746	1485	2080	2020	2263	1219	3031	3254	4434	6040	2427	3817	4892	3668	1591	1539
1190002N15Rik	NM_001033145	NM_001033145	uc009rax.1	Mus musculus RIKEN cDNA 1190002N15 gene (1190002N15Rik), mRNA	68861	chr9	94517863	94538081	539	767	619	664	766	711	1110	659	308	576	736	808	1100	586	961	1147	959	564	1115	1206	1080	791	463	684	337	985	905	515	782	736	367	965	838	1011	948	812	1244	484	464	841	945
Med23	NM_001166416;NM_027347;AK042346;AK028545	NM_001166416;NM_027347	uc007erd.2;uc007erf.2;uc011xbu.2;uc007ere.2	Mus musculus mediator complex subunit 23 (Med23)		chr10	24869985	24913529;24906765;24894350	950	1582	1374	1313	1343	1516	1328	2070	682	1470	1783	2210	1640	833	747	2124	1881	1251	2143	1481	1816	1631	1592	1821	898	2189	1823	1120	1370	928	979	1578	1295	1515	1540	1482	1713	901	740	1283	853
Icmt	NM_133788;NR_037908	NM_133788	uc008wad.2;uc029vba.1	Mus musculus isoprenylcysteine carboxyl methyltransferase (Icmt)	57295	chr4	152297213	152307126	1991	2209	1963	2144	2242	2258	2697	2465	1506	2385	2835	2625	3274	2205	2147	2944	2721	2474	3101	2617	2948	2464	2178	2476	1396	2632	3131	1791	2271	1993	1686	2869	2216	2801	2982	2527	2569	2559	1698	2495	1816
D630033O11Rik	NM_001243261;AK052711	NM_001243261	uc029wyk.1;uc009pbh.1	Mus musculus RIKEN cDNA D630033O11 gene (D630033O11Rik), mRNA	235302	chr9	43259878;43265278	43280075	25	2	26	2	1	1	8	2	13	24	11	1	10	42	58	8	13	36	13	9	16	6	1	11	0	2	3	21	1	27	9	11	12	36	38	14	9	25	24	14	3
Rgl1	NM_016846	NM_016846	uc007czh.1	Mus musculus ral guanine nucleotide dissociation stimulator,-like 1 (Rgl1), mRNA	19731	chr1	152517529	152625111	1250	966	1004	1126	1483	1195	1100	671	1344	2241	1488	866	3048	2438	3981	1328	1637	2248	1838	1273	1474	1026	918	2387	541	873	941	1793	1869	2661	792	1790	1575	2887	3544	2256	2065	1682	2958	916	995
Msl3l2	CCDS48561;NM_001163833	NM_001163833	uc007fcb.1;uc033fpf.1	Mus musculus male-specific lethal 3-like 2 (Drosophila) (Msl3l2), mRNA	73390	chr10	56115180;56106916	56116880;56116296	50	64	72	44	63	66	67	18	37	73	59	24	56	79	152	35	37	96	75	42	50	60	27	71	25	33	12	51	57	70	17	87	68	77	121	66	70	73	106	53	46
Gm10653	NR_003965		uc012gus.1	Mus musculus predicted gene 10653 (Gm10653), non-coding RNA		chr9	62841476	62862024	5.02	15.03	13.04	11.03	6.14	15.12	27.04	14.77	5.09	12.22	4.01	9.15	13.6	5.11	5.04	7.29	5.07	5.01	16.34	12.23	13.31	20.58	15.06	12.24	11.25	12.19	9.17	7.2	6.16	8.1	9.15	14.54	12.03	13.04	8.07	8.15	13.24	10.28	18.19	14.15	10.17
Cpxm1	NM_019696	NM_019696	uc008mir.2	Mus musculus carboxypeptidase X 1 (M14 family) (Cpxm1), mRNA	56264	chr2	130390774	130397629	4572	5022	4132	4186	6599	4998	2333	1960	2898	8602	5351	2154	14032	2743	6546	4263	8057	4833	4953	3525	4883	3908	1419	10042	1168	2350	1753	3123	7181	8486	2486	8270	8886	10202	13599	7815	12888	6915	9207	2402	2723
Alms1	NM_145223	NM_145223	uc009cpz.1	Mus musculus Alstrom syndrome 1 (Alms1), mRNA	236266	chr6	85587530	85702751	356.06	667.46	525.6	508.66	514.74	599.17	527.04	709.49	130.81	371.34	635.88	1003.55	693.83	225.44	205.51	741.31	800.82	307.68	857.07	734.87	860.24	752.58	635.31	596.3	307.88	846.54	721.57	330.05	459.06	300.11	267.31	742.01	375.37	515.28	530.33	512.21	661.6	342.08	208.32	402.08	470.96
Nmral1	NM_026393;AK146521	NM_026393	uc007yaf.1;uc007yae.1	Mus musculus NmrA-like family domain containing 1 (Nmral1)	67824	chr16	4711317	4719059	244	327	356	319	361	420	324	274	215	297	321	263	338	247	249	287	432	316	337	332	329	323	294	455	174	272	239	251	345	341	200	375	357	368	495	337	340	341	395	324	235
2900060B14Rik	NR_027901		uc007cih.2	Mus musculus RIKEN cDNA 2900060B14 gene (2900060B14Rik), long non-coding RNA		chr1	118458668	118459265	0	0	2	6	4	7	1	5	0	0	3	2	0	1	3	3	2	1	2	4	8	0	1	5	0	2	4	1	3	0	1	5	2	3	0	3	11	6	1	4	1
Klhl31	NM_172925	NM_172925	uc009qtl.1	Mus musculus kelch-like 31 (Klhl31), mRNA	244923	chr9	77636731	77660122	0	906	0	5	173	59	3	12	8221	3	16	163	27	0	1	0	0	4	280	1	855	0	1746	0	6041	1	0	2697	0	6	3738	41	304	1315	411	1	0	408	3846	20	2404
BC053974	BC053974		uc009qfa.1	Mus musculus cDNA clone IMAGE:2937237		chr9	66592448	66593957	8.11	23.78	8.13	7.44	3.15	29.01	18.18	3.03	2.04	7.15	14.21	6.09	7.06	3.05	2.02	13.22	0	5.06	6.1	6.03	4.03	9.12	3.04	7.05	2.01	12.06	4.06	4.05	9.22	10.3	5.03	15.4	17.21	10.24	17.51	8.1	5.09	6.12	5.09	6.14	2.07
TRAV2	X03760		uc007tpo.1	SubName: Full=TRAV2; Flags: Fragment		chr14	52567197	52568051	0	1	4	2	0	2	0	0	0	0	4	0	0	0	3	5	1	3	0	1	1	1	0	0	3	0	0	0	0	2	7	0	1	2	0	0	1	1	0	0	0
Ppp2ca	NM_019411	NM_019411	uc007ivb.1	Mus musculus protein phosphatase 2 (formerly 2A), catalytic subunit, alpha isoform (Ppp2ca), mRNA	19052	chr11	52098823	52122749	4349	5093	4356	4444	4534	4792	5053	5329	4141	4899	5454	5734	6724	5054	5678	6042	6833	5421	6619	6153	6538	5349	5092	6002	4663	6543	5871	4486	5514	4691	4128	6198	5372	6322	6267	5728	6064	6052	5312	5276	5097
Ocrl	AK035315;NM_177215;BC054840	NM_177215	uc009tbr.1;uc009tbt.1;uc009tbs.1	Mus musculus oculocerebrorenal syndrome of Lowe (Ocrl), mRNA	320634	chrX	47912968;47960288;47912455	47965866;47957092	1124	1467	1500	1428	1586	1402	1583	2310	1033	1479	1789	2335	1660	1086	1253	1948	2121	1308	2327	1482	1734	1855	1850	2253	1059	1713	2346	1357	1648	1229	1174	2192	1479	1674	2362	1600	2198	1163	1270	1401	1166
Il10	NM_010548	NM_010548	uc007cmu.2	Mus musculus interleukin 10 (Il10), mRNA	16153	chr1	131019844	131024970	12	20	67	32	44	41	20	18	19	44	28	8	22	22	23	43	52	22	44	22	14	25	10	61	4	19	12	31	46	13	10	94	53	28	58	41	25	26	78	15	111
D11Wsu47e	AK139389;NM_177777;AK017508	NM_177777	uc007mex.1;uc007mev.1;uc007mew.1	Mus musculus DNA segment, Chr 11, Wayne State University 47, expressed (D11Wsu47e), mRNA	276852	chr11	113684405;113684411	113694647;113726467	1247	2634	1663	2097	2183	2388	2190	2588	421	1341	2066	2855	1839	594	271	2966	2277	838	2528	1923	2333	2278	2047	1992	1107	1914	2223	1081	1677	880	1152	2068	1114	1494	1821	1524	2124	1635	505	1163	1266
Ppp2r5b	NM_198168	NM_198168	uc008ght.1	Mus musculus protein phosphatase 2, regulatory subunit B', beta (Ppp2r5b), mRNA	225849	chr19	6227766	6235840	1287	1062	1084	1063	1008	1068	1540	1059	1097	1496	1313	1199	1073	1293	1983	907	982	1478	1188	787	842	805	1099	955	869	1270	1573	1071	956	1394	802	1163	1157	1651	1834	1169	1288	1528	1194	1069	981
Rpl27	NM_011289	NM_011289	uc007low.2	Mus musculus ribosomal protein L27 (Rpl27), mRNA	19942	chr11	101442244	101445596	7597	11300	12940	9496	9599	11558	10617	9973	5662	9608	10213	9290	11112	7205	5951	11035	12796	9064	11184	10844	12731	11121	7836	10600	7310	11687	10035	6922	9112	6761	6533	11531	12243	8769	12207	9445	10518	12944	8661	12877	9443
Il23r	NM_144548	NM_144548	uc009cfp.1	Mus musculus interleukin 23 receptor (Il23r), mRNA	209590	chr6	67422931	67491855	24	5	14	12	22	11	6	6	4	12	3	11	17	4	0	15	7	5	8	7	8	10	11	3	6	1	6	2	14	19	13	16	4	11	13	9	12	10	21	9	5
Cuzd1	NM_008411	NM_008411	uc009kbc.1	Mus musculus CUB and zona pellucida-like domains 1 (Cuzd1), mRNA	16433	chr7	131308553	131322292	2	8	6	1	7	4	0	5	81	1	1	3	0	2	0	1	8	0	3	2	8	3	18	0	30	0	1	13	2	0	23	1	1	8	5	5	0	3	40	1	7
Tecr	BC094046;AK171718;NM_027179;NM_134118;AK189199	NM_027179;NM_134118	uc012ggr.1;uc009mkm.2;uc009mkn.2;uc012ggs.1;uc009mkl.2	Mus musculus trans-2,3-enoyl-CoA reductase (Tecr)		chr8	83571697;83572012	83594491;83573253;83573323	6474	5831	6028	4743	3951	4831	6086	4304	8377	5519	5195	4568	4616	5695	7180	5155	5279	6915	5687	5298	6053	4593	3750	3873	6780	6593	4577	5272	3875	5026	5434	4663	5269	6873	3986	4513	4201	4933	6277	6642	6697
Rpph1	NR_002142		uc029six.1	Mus musculus ribonuclease P RNA component H1 (Rpph1), RNase P RNA		chr14	50807446	50807771	15.81	8	24	6	16	21	9	2	1.21	4	2	4	0	6	2	2	2	10	2	0	2	4	2	1	0	1	8	14	3	1	5	29	6	3	24	13	7	18	7	1	3
Caprin1	NM_016739;NM_001111292;NM_001111290;NM_001111291;NM_001111289	NM_016739;NM_001111292;NM_001111290;NM_001111291;NM_001111289	uc008ljc.2;uc008ljb.2;uc008lje.2;uc012cai.1;uc008ljd.2	Mus musculus cell cycle associated protein 1 (Caprin1)		chr2	103762944;103767106	103797640;103797078	5735	7484	6936	7043	7531	7897	8887	9554	3828	8217	8926	10728	7629	6441	6831	9479	10446	7687	9765	9246	9291	8142	8506	9478	4440	10879	7745	6202	8682	6581	4740	9699	6747	8114	8780	8899	8834	5296	5729	6222	5234
Ndufb3	NM_025597	NM_025597	uc007bck.1	Mus musculus NADH dehydrogenase (ubiquinone) 1 beta subcomplex 3 (Ndufb3), mRNA	66495	chr1	58586598	58595948	2578	1588	1891	1595	1355	1614	1934	1162	2785	2709	1747	1086	1635	3627	4556	1621	1529	2683	1574	1574	1539	1230	1108	1486	2364	1544	1193	1844	1153	2280	1775	1580	1699	2398	1896	1788	1545	1642	2186	1336	1934
1700001G17Rik	NR_033199		uc007ant.3	Mus musculus RIKEN cDNA 1700001G17 gene (1700001G17Rik), long non-coding RNA		chr1	33669823	33670712	2	9	3	12	6	12	12	6	4	10	12	16	7	7	4	11	14	6	11	10	21	6	4	6	1	19	7	4	5	6	10	8	5	5	19	9	12	5	5	8	7
Mdm4	NM_008575;AF007110;AK139535;AK049576;BC003750;AK049690	NM_008575	uc007cpp.1;uc007cpm.1;uc007cpo.1;uc007cpl.1;uc007cpn.1;uc007cpk.1	Mus musculus transformed mouse 3T3 cell double minute 4 (Mdm4), mRNA		chr1	132989844	133025348;133030583	753	1341	901	950	1082	1008	936	2014	656	883	1224	2291	1056	750	614	1487	1439	931	1506	1234	1173	1356	1100	1325	616	1397	1440	892	1167	777	812	1389	847	1139	1167	977	1131	528	613	1029	1055
Senp3	NM_030702;NM_001163571	NM_030702;NM_001163571	uc007jrc.2;uc007jrb.2	Mus musculus SUMO/sentrin specific peptidase 3 (Senp3)	80886	chr11	69673109	69682084;69681970	2179	3170	3213	2894	2562	3143	3682	2807	1252	2695	3056	3171	3013	1762	2009	3314	3232	2380	3555	2579	3113	2867	2636	3139	1688	3202	3109	1847	2572	2047	2045	2976	2443	2970	3033	2525	3151	2466	1569	2782	2302
Ptpru	AK047640;NM_011214;AK052720;NM_001083119	NM_011214;NM_001083119	uc008vac.1;uc008vab.1;uc008vaa.1;uc008vad.1	Mus musculus protein tyrosine phosphatase, receptor type, U (Ptpru)	19273	chr4	131783229;131768456;131772135	131821516;131838278	304	633	568	627	1057	336	1157	1845	122	122	1916	826	782	297	145	871	1164	387	1027	439	578	972	712	1161	81	711	1028	644	401	263	338	744	622	374	524	448	633	477	116	725	248
BC050122	BC050122		uc008ixr.1	Mus musculus 16 days embryo kidney cDNA, RIKEN full-length enriched library, clone:I920063F21 product:unclassifiable, full insert sequence		chr2	27540428	27546088	95	141	108	73	54	114	89	86	37	99	107	90	74	70	65	140	124	100	129.76	87	160	122	64	90	53	113	91	57	89	68	62	55	77	103	79	105	61	53	40	88	67
Sytl1	BC005623;NM_031393	NM_031393	uc008vco.2;uc012dmk.1;uc008vcm.2	Mus musculus synaptotagmin-like 1 (Sytl1), mRNA		chr4	133256699;133253089	133256687;133263087	184	417	811	449	579	332	379	138	104	368	461	253	691	305	67	328	335	729	615	465	373	748	249	498	48	342	232	262	304	183	353	382	1543	300	431	200	332	381	118	2716	485
Zdhhc16	AK005255;AK207655;NM_023740;AK186908;AK183781;AK215392	NM_023740	uc008hms.1;uc008hmt.1;uc008hmp.2;uc008hmq.2;uc008hmr.2;uc008hmu.2	Mus musculus zinc finger, DHHC domain containing 16 (Zdhhc16), mRNA		chr19	41933471;41937602;41938022;41938051;41941515	41944103;41937850;41939733	1001	1249	1322	1227	1252	1324	1416	1411	622	1237	1255	1486	1277	810	802	1469	1462	1002	1539	1220	1302	1314	1225	1473	819	1411	1538	821	1140	857	787	1365	1173	1295	1512	1239	1470	1559	857	1157	992
Scarb1	NM_016741;NM_001205083;NM_001205082	NM_016741;NM_001205083;NM_001205082	uc008zre.2;uc008zrf.2;uc008zrd.2	Mus musculus scavenger receptor class B, member 1 (Scarb1)	20778	chr5	125277086;125283319	125341094	2619	1712	1990	1886	1647	1969	2860	1069	1011	3760	2275	1364	4063	3936	7551	1722	2338	5171	1711	1714	2139	2380	1253	2607	803	1962	1478	1343	1516	4227	842	2002	2727	4801	3711	3550	2316	1605	1723	1591	1325
Mrpl1	NM_001039084;NM_053158	NM_001039084;NM_053158	uc008yfi.2;uc008yfh.1	Mus musculus mitochondrial ribosomal protein L1 (Mrpl1)	94061	chr5	96210114	96266727;96239684	448	477	451	434	403	450	414	511	764	563	552	446	513	589	588	608	568	552	538	407	526	386	522	537	659	463	399	526	457	434	486	482	556	621	498	498	571	447	595	501	555
Eva1b	BC029204;AK077984;NM_172145	NM_172145	uc008usp.1;uc008usn.1;uc008uso.1	Mus musculus eva-1 homolog B (C. elegans) (Eva1b), mRNA	230752	chr4	126148002;126148688	126149874	295	430	541	439	448	539	568	162	141	234	341	165	320	233	261	204	189	302	305	204	272	264	188	309	103	224	223	219	272	285	222	444	470	653	899	369	471	764	395	357	250
Fas	NM_001146708;NM_007987	NM_001146708;NM_007987	uc008hgh.2;uc008hgi.2	Mus musculus Fas (TNF receptor superfamily member 6) (Fas)	14102	chr19	34290658	34327770;34309350	398	242	331	324	284	268	210	72	320	476	311	74	321	449	539	309	276	347	329	288	235	231	156	290	208	254	166	283	366	379	266	368	374	325	508	372	286	283	458	239	237
Gm11570	NM_001256057	NM_001256057	uc029rod.1	Mus musculus predicted gene 11570 (Gm11570), mRNA	100504183	chr11	99984702	99986593	0	0	68	0	0	0	3	0	0	0	0	0	1	0	0	0	0	23	0	0	0	0	0	2	0	0	2	0	0	0	0	0	549	0	0	0	0	0	0	952	385
AK197526	AK197526		uc009cuu.1	Mus musculus cDNA fis, clone TRACH2000981, highly similar to RAS-RELATED PROTEIN RAB-7		chr6	87999286	87999695	619	622	742	545	716	480	653	648	467	692	657	698	697	585	694	784	742	603	743	516	678	546	502	704	545	616	711	518	632	521	521	735	834	688	929	621	686	820	631	754	507
Ube2m	NM_001243968;NM_001168469;NM_145578	NM_001243968;NM_001168469;NM_145578	uc012ezf.2;uc009ffd.2;uc029wdr.1	Mus musculus ubiquitin-conjugating enzyme E2M (Ube2m)	22192	chr7	13035119	13037627;13038275;13037978	1732	1547	1793	1349	1443	1533	1828	1457	2041	1874	1595	1701	1873	2031	2487	1366	1600	1940	1551	1415	1636	1363	1473	1550	1803	1611	1497	1611	1278	1657	1386	1685	1624	2249	2029	1601	1794	2070	1940	1804	1861
BC099611	BC099611		uc008umz.1	Mus musculus adult male hippocampus cDNA, RIKEN full-length enriched library, clone:2900056N03 product:hypothetical protein, full insert sequence	16656	chr4	119761244	119873325	0	0	25.96	0	4.73	13.5	0	11.29	8.03	0	17.24	5.68	10.53	0	0	0	35.82	14.98	0	0	14.96	0	7.61	0	0	0	0	5.05	0	0.76	11.26	0	0	0	0	0	5.3	0	0	0	0
Trim24	NM_001272064;AK084870;NM_001272076;BC052541;NM_145076	NM_001272064;NM_001272076;NM_145076	uc033iot.1;uc009bjk.2;uc009bjj.1;uc009bji.1;uc009bjl.2	Mus musculus tripartite motif-containing 24 (Trim24)		chr6	37870810;37900486	37946799;37968445;37956475	1183	1807	1071	1478	1322	1295	1741	1686	1285	1256	1427	1467	1671	1104	1327	1735	2079	1207	1624	1606	2353	1677	1271	1328	1107	1436	1349	1119	1232	939	912	1476	1072	1387	1359	1302	1275	900	1003	905	1148
Pla2g12a	NM_183423;NM_023196;NM_001286948;NR_104611	NM_183423;NM_023196;NM_001286948	uc008rip.3;uc033hzq.1;uc012cxt.2;uc033hzr.1	Mus musculus phospholipase A2, group XIIA (Pla2g12a)		chr3	129878605;129881183	129895825	765	590	547	370	418	408	480	420	1344	524	456	374	470	1019	986	450	538	677	477	508	652	415	357	337	1111	587	364	749	270	599	788	389	529	811	571	489	432	444	959	419	857
Pf4	NM_019932	NM_019932	uc008ybi.2	Mus musculus platelet factor 4 (Pf4), mRNA	56744	chr5	90772434	90773383	296	342	620	327	968	605	324	134	543	545	432	105	939	808	963	282	524	436	697	436	470	261	432	2011	324	343	344	608	1147	953	489	988	1025	812	2079	741	687	1387	1735	370	581
Gm5069	NR_003623		uc007dwf.1	Mus musculus predicted pseudogene 5069 (Gm5069), non-coding RNA		chr1	180326968	180330549	62.99	58.91	43	33.38	61.36	38	67.24	46.31	40.17	47.28	61	44	27.28	45.93	32	75.13	50.49	40	72.52	58.06	46.14	50.23	52.35	55	31.15	48	44.38	49.73	54.54	29.07	35.15	45.99	72.77	54.33	82	41	36.06	40.06	35.02	84.69	41.03
Elavl3	U29149;NM_010487;AK090281	NM_010487	uc009onl.2;uc009ono.2;uc009onn.1	Mus musculus ELAV (embryonic lethal, abnormal vision, Drosophila)-like 3 (Hu antigen C) (Elavl3), mRNA		chr9	22022810;22018421;22015004	22036415;22052023	25	4	10	3	7	7	6	4	0	9	12	13	7	6	36	3	11	19	3	1	6	4	8	10	4	4	15	8	6	18	4	4	1	6	0	2	11	4	2	4	2
Bcat1	NM_007532;NM_001024468;AK012821	NM_007532;NM_001024468	uc009eqs.2;uc009equ.2;uc009eqt.2	Mus musculus branched chain aminotransferase 1, cytosolic (Bcat1)	12035	chr6	145004117;144993834	145048812;145076157	153	212	315	159	359	270	159	149	244	333	254	198	359	307	477	113	203	399	338	130	211	118	304	273	129	97	299	327	405	361	143	688	443	309	772	394	433	973	581	160	190
AF251705	NM_134158;AF251705	NM_134158	uc007mge.1;uc007mgf.1	Mus musculus cDNA sequence AF251705 (AF251705), mRNA	140497	chr11	114996768	115001880	663	824.01	1149	915.89	975.26	1285.43	540	504.89	459.36	999.84	1136.71	387.76	490.74	366.74	244	907.84	770.62	683	909.46	517.57	831.22	705.68	593.65	1211.53	295.83	623	489.75	622.33	1292.6	852.24	566.71	1695.14	1524.77	972.5	1698.98	669.58	886.28	851.72	1325.29	846	681.82
Ankrd49	AK132850;NM_019683;AK137504	NM_019683	uc009ofb.1;uc009oez.1;uc009ofa.1	SubName: Full=Putative uncharacterized protein;Mus musculus ankyrin repeat domain 49 (Ankrd49), mRNA	56503	chr9	14780197;14780195	14782962;14784561	272	620	527	506	470	587	461	605	325	474	581	600	559	288	284	590	738	422	717	573	668	547	545	646	309	333	575	351	497	264	282	746	483	441	521	432	624	387	345	578	374
Npm1	NM_001252261;NM_001252260;NM_008722;AK005498	NM_001252261;NM_001252260;NM_008722	uc007ike.2;uc007ikd.2;uc029rlc.1;uc007ikf.2	Mus musculus nucleophosmin 1 (Npm1)	18148	chr11	33155327;33154924;33152497	33163206	9499	20461	18438	14899	14394	17663	16763	17380	5527	11980	14864	17647	17896	7680	5416	18952	26812	11916	17092	22037	22854	19542	14219	18978	12074	20341	17694	7928	13919	8503	8137	17124	13179	11244	13821	15273	19444	12087	8033	15230	13776
M38680	M38680		uc007trb.1;uc007tqb.1	SubName: Full=V-alpha F 3.5; Flags: Precursor; Fragment		chr14	53155511	53156416	0	0	0	3	0	0	5	0	0	0	1	0	0	0	0	1	0	0	1	0	0	2	1	0	0	0	0	0	1	0	0	3	2	0	0	0	1	0	0	0	0
AK015813	AK015813		uc009nhi.1	Mus musculus adult male testis cDNA, RIKEN full-length enriched library, clone:4930517G24 product:unclassifiable, full insert sequence		chr8	107205320	107212451	25	18.95	11.47	9	40	25.11	12	28	0	34.61	18.58	26.03	29.39	0	0	26.63	11.04	9.68	33.24	34.82	32.72	33.72	0	5.52	10	12.69	18	0	10.45	7	12	3.61	10	9.29	5.38	18.98	16	0	0	15	0
Mboat7	AK158998;AK038998;AK044149;NM_029934	NM_029934	uc009evs.1;uc009evr.1;uc009evt.1;uc009evq.1	Mus musculus membrane bound O-acyltransferase domain containing 7 (Mboat7), mRNA		chr7	3683357;3677788	3692654;3692952;3693525	1383	1719	1942	1537	1575	1759	1990	1920	682	1603	1720	2143	2200	1234	1254	1806	1839	1440	2067	1483	1758	1739	1392	1888	811	2174	1597	1013	1435	1256	1004	1709	1431	1799	1970	1724	1873	1321	922	1699	1121
Ppm1h	NM_001110218;NM_176919;AK029461	NM_001110218;NM_176919	uc007hgg.2;uc007hgf.2;uc007hgh.2	Mus musculus protein phosphatase 1H (PP2C domain containing) (Ppm1h)	319468	chr10	122678761	122880333;122945793;122921974	1369	1560	1587	1740	1289	2227	1330	982	395.06	1723	1734	1048	1004	511	546	2154	1989	966	2087	1640	2088	1534	1002	1209	1017	2295	1589	789	1692	948	929	1771	1219	1398	1580	1690.08	1464	1195	677	935	748
Rbm25	AK038317;NM_027349;BC158104;BC010792;AK162135	NM_027349	uc007odj.1;uc011yoq.1;uc007odl.1;uc007odn.1;uc007odm.2	Mus musculus RNA binding motif protein 25 (Rbm25), mRNA	67039	chr12	83632233;83642628;83661617;83659413;83631235	83668508;83674663;83664001;83683123	3797	4470	4250	4206	4026	4735	5184	5907	2682	4504	5515	5646	4138	2934	3132	5158	5581	3727	5351	4525	4751	5024	4134	4502	3037	6657	4449	2808	3890	3004	3172	5013	3903	3941	4461	4083	4304	2340	2477	4628	3385
Gclm	NM_008129	NM_008129	uc008reo.2	Mus musculus glutamate-cysteine ligase, modifier subunit (Gclm), mRNA	14630	chr3	122245556	122267215	604	604	727	629	576	658	647	676	421	688	695	656	854	744	822	695	682	976	762	620	691	542	579	622	414	791	598	471	528	596	492	638	634	739	630	741	643	547	407	676	654
Ran	NM_009391;AK010569	NM_009391	uc008zss.1;uc008zsr.1	Mus musculus RAN, member RAS oncogene family (Ran), mRNA	19384	chr5	129020155;129020436	129024321	5254	7305	8106	6020	5438	7762	7714	7852	4070	5574	6874	8314	7925	5231	5171	7182	8248	6216	7432	6179	7397	6781.23	7854	6867.15	5914	7194	8405	4598	6385.13	5163	4348	8227	7291	6575	7628	6877	8945	8296	5755	7481	5414
Cep63	AK143341;KC211185;NM_001081122	NM_001081122	uc009rfs.1;uc009rfr.1;uc009rfq.2	Mus musculus centrosomal protein 63 (Cep63), mRNA	28135	chr9	102586577;102590398	102621964;102626124	871	1172	960	833	1027	990	971	971	1494	961	1155	920	837	737	747	1162	1100	805	1211	1009	1279	1047	1006	887	1219	1010	975	941	795	725	1017	969	903	1088	909	860	907	713	1025	683	992
Fcgr4	NM_144559	NM_144559	uc007dmw.2	Mus musculus Fc receptor, IgG, low affinity IV (Fcgr4), mRNA	246256	chr1	171018925	171029761	746	817	1562	1124	1106	1440	483	589	1045	741	1495	398	536	889	357	1027	1078	928	1210	739	964	762	669	1656	428	873	524	1374	2308	1596	1043	3352	1787	1140	2279	976	1180	795	3532	761	1039
Mtus2	AK002529;AK021162;NM_029920;AK042655;AK019985	NM_029920	uc009aoo.1;uc012ehc.1;uc009aop.2;uc009aon.2;uc009aoq.2	Mus musculus microtubule associated tumor suppressor candidate 2 (Mtus2), mRNA	77521	chr5	148303201;147957319;148265216;148082887	148316065;148233624	23	21	22	26	27	14	20	5	30	10	28	11	18	22	41	16	12	27	11	3	49	14	16	20	13	6	12	20	21	37	4	31	15	43	28	34	18	20	24	8	15
Tars2	NM_001163618;NM_027931;BC067392;NM_001163617;AK187935;NM_001163619;AK164825;AK088675	NM_001163618;NM_027931;NM_001163619;NM_001163617	uc008qkv.2;uc012ctv.1;uc008qks.2;uc008qkw.2;uc008qkr.2;uc008qkt.2;uc008qku.2;uc008qkq.2	Mus musculus threonyl-tRNA synthetase 2, mitochondrial (putative) (Tars2)		chr3	95753006;95743852;95739973	95750952;95754977	1111	1280	1430	1169	1016	1433	1311	1054	1088	1184	1361	1099	1023	1102	1256	1511	1271	1368	1494	1032	1199	1033	1029	1241	984	1630	1284	1097	1095	984	1030	1366	1255	1322	1371	1231	1169	1045	1047	1299	1038
AK201505	AK201505		uc029wou.1	Mus musculus 13 days embryo spinal cord cDNA, RIKEN full-length enriched library, clone:G630098L17 product:unclassifiable, full insert sequence		chr7	126294713	126295014	100.86	12.74	70.95	29.1	20.23	26.8	37.94	5.41	26.7	46.21	29.85	12.34	25.59	49.68	37.27	15.67	23.22	64.4	19	9.52	21.16	23.1	12.2	49.67	23.83	23.42	25.36	16.85	32.42	39.94	18.69	15.26	37.95	28.43	22.79	42.85	15.84	40.67	46.21	55.81	37.16
Mrgprx1	NM_207540;CCDS21299	NM_207540	uc033izq.1;uc009hal.1	Mus musculus MAS-related GPR, member X1 (Mrgprx1), mRNA	404242	chr7	48021028;48020970	48021997;48027597	0	0	0	2	0	0	0	0	0	0	0	1	3	4	4	0	1	2	1	1	0	2	2	1	0	0	0	1	0	0	2	0	0	1	4	0	0	3	0	0	0
AK041461	AK041461		uc007yrq.1	Mus musculus 3 days neonate thymus cDNA, RIKEN full-length enriched library, clone:A630012F06 product:unclassifiable, full insert sequence		chr16	21833849	21836555	4	4	7	3	3	5	2	3	0	0	1	0	2	0	0	4	5	0	1	1	1	2	3	1	1	2	8	0	1	2	2	9	0	0	1	4	0	0	5	0	1
Grik3	NM_001081097	NM_001081097	uc008usa.2	Mus musculus glutamate receptor, ionotropic, kainate 3 (Grik3), mRNA	14807	chr4	125490830	125714173	10	18	200	50	4	4	17	9	24	12	10	5	12	171	38	13	22	270	9	11	14	6	15	8	1	15	6	6	15	30	28	9	199	31	68	27	7	7	45	82	43
Fam173b	AK160923;NM_026546	NM_026546	uc007vkl.1;uc007vkk.1	Mus musculus family with sequence similarity 173, member B (Fam173b), mRNA		chr15	31602115	31617535	350	410	524	400	360	417	429	393	298	458	396	364	397	536	544	451	385	462	441	346	376	363	303	433	279	465	325	317	382	381	288	454	493	491	522	432	406	483	349	348	357
Stxbp5	AK136998;AF516607;AK029982;NM_001081344;AK019788	NM_001081344	uc007ejc.1;uc007eiy.1;uc007eiz.2;uc007eja.1;uc011xab.1	Mus musculus syntaxin binding protein 5 (tomosyn) (Stxbp5), mRNA		chr10	9755546;9767098	9770521;9838160;9901040;9780328;9798037	919	1219	1420	1350	1383	1255	1403	1876	686	1369	1765	2070	1662	1078	1157	1677	1644	1203	2077	1204	1479	1439	1399	1723	930	1792	1871	1186	1242	1000	881	1801	1931	1534	2048	1377	1901	1228	1006	1798	1069
Mcat	NM_001030014	NM_001030014	uc007xbf.1	Mus musculus malonyl CoA:ACP acyltransferase (mitochondrial) (Mcat), nuclear gene encoding mitochondrial protein, mRNA	223722	chr15	83546796	83555711	751	563	616	559	597	660	687	566	548	693	763	535	656	849	819	627	649	679	648	589	632	570	523	597	467	591	490	499	475	606	502	625	469	775	659	574	554	572	463	476	485
AK031925	AK031925		uc029vxw.1	Mus musculus adult male medulla oblongata cDNA, RIKEN full-length enriched library, clone:6330445P13 product:unclassifiable, full insert sequence		chr6	100866462	100869928	908.98	575.96	703.47	555.08	692.39	506.8	587.01	682.06	314.72	560.36	598.1	687.13	527.99	409.58	451.88	638.34	645.45	399.32	808.22	598.07	593.91	720.5	573.45	791.29	521.13	674.31	686.11	499.18	602.4	364.68	545.12	508.81	788.8	646.88	804.14	622.31	638.18	689.99	465.27	634.38	446.62
Gcdh	NM_008097;NM_001044744	NM_008097;NM_001044744	uc009mnx.2;uc009mny.2	Mus musculus glutaryl-Coenzyme A dehydrogenase (Gcdh)	270076	chr8	84886386	84893921	1002	1026	836	725	715	748	895	549	1260	914	896	698	830	1053	1517	839	754	1328	938	792	927	803	689	816	1011	1120	653	902	700	1085	899	763	692	1249	828	876	845	704	934	671	894
Ccdc68	NM_201362;BC046343	NM_201362	uc008fnx.1;uc008fnw.1	Mus musculus coiled-coil domain containing 68 (Ccdc68), mRNA	381175	chr18	69925558	69969484	140	207	191	217	176	228	217	330	39	207	222	274	206	95	9	188	333	212	265	191	253	152	167	171	85	107	290	101	135	70	100	245	175	147	244	148	197	176	73	191	133
Dmap1	NM_023178	NM_023178	uc008uiw.1	Mus musculus DNA methyltransferase 1-associated protein 1 (Dmap1), mRNA	66233	chr4	117674685	117682225	451	545	568	482	509	591	609	492	514	618	569	478	592	490	578	620	562	512	680	575	702	527	408	584	398	584	504	477	444	491	487	556	532	622	602	521	525	585	495	550	545
Hr	NM_021877	NM_021877	uc007uoj.2	Mus musculus hairless (Hr), mRNA	15460	chr14	70554055	70573548	1347	2303	2230	1727	2282	2005	3316	2069	1617	1328	2835	2648	6438	667	1102	2060	2428	1082	2767	3096	3012	2403	1075	1462	1438	4070	1969	1739	1309	1120	1288	1855	6619	1741	2190	2661	1355	2147	1808	8789	3822
AK186242	AK186242		uc008jok.1	Mus musculus cDNA, clone:Y0G0136L13, strand:minus, reference:ENSEMBL:Mouse-Transcript-ENST:ENSMUST00000042235, based on BLAT search		chr2	40557317	40557434	0	0	0	0	0	0	3.13	0	0	0	0	0	0	0	0	0	0	1.02	0	0	0	0	0	0	0	0	0	0	1.01	1.92	0.73	0	0	0	0	0	0	0.55	0	0	0
Rufy1	NM_172557	NM_172557	uc007isn.1	Mus musculus RUN and FYVE domain containing 1 (Rufy1), mRNA	216724	chr11	50389302	50431111	648	922	915	919	871	1025	944	733	1029	1103	1045	673	1038	830	1010	991	944	1034	1338	799	958	779	691	1058	725	994	905	872	1026	959	798	1147	1184	1353	1519	941	1077	1369	1368	1220	972
Wasf3	NM_145155	NM_145155	uc009anf.1	Mus musculus WAS protein family, member 3 (Wasf3), mRNA	245880	chr5	146385005	146471125	1	3	4	7	3	2	3	0	21	4	7	3	6	2	9	0	2	7	7	4	8	5	12	5	8	1	5	9	6	9	4	5	6	9	17	3	3	8	20	0	7
4732491K20Rik	NR_045290		uc008akr.2	Mus musculus RIKEN cDNA 4732491K20 gene (4732491K20Rik), long non-coding RNA		chr17	12318852	12327250	37	61	53	72	61	72	74	52	91	65	59	45	59	85	77	71	68	84	81	46	86	71	56	76	82	64	57	69	48	41	67	58	46	63	44	49	45	54	71	28	62
TRAV6-6	FJ188405;U64438		uc007tpz.2;uc007tsi.2	SubName: Full=TRAV6-6; Flags: Fragment		chr14	52821900;53516915	52822357;53517370	3	2.99	16	13	0	7	1	0	1.69	0	3.21	1	0	0	3	2.75	3	1.04	2	0	0	0	4	23.49	0	2	0	0	8.94	5.96	2	0	0	9.8	0	4	8	0	3	4	0
Gtse1	NM_013882;NM_001168672	NM_013882;NM_001168672	uc007xdp.1;uc007xdq.2	Mus musculus G two S phase expressed protein 1 (Gtse1)	29870	chr15	85859706;85859945	85876573	189	492	434	328	305	533	475	427	52	324	459	481	601	49	59	374	466	170	428	447	541	457	414	370	189	695	563	148	232	145	156	335	184	262	252	385	362	320	90	382	176
Snap29	NM_023348	NM_023348	uc007yku.1	Mus musculus synaptosomal-associated protein 29 (Snap29), mRNA	67474	chr16	17405999	17430826	983	1180	1311	1051	1194	1229	1199	928	1204	1600	1281	1009	1704	1346	1543	1254	1250	1470	1386	1174	1166	1045	1159	1594	821	1088	983	1122	1357	1384	918	1617	1407	1631	1871	1400	1512	1148	1571	1170	1104
5730455P16Rik	NM_027472	NM_027472	uc007klv.2	Mus musculus RIKEN cDNA 5730455P16 gene (5730455P16Rik), mRNA	70591	chr11	80360491	80378015	452	1013	701	730	711	890	732	856	1746	784	982	849	971	596	726	1161	1119	749	1157	917	1109	858	916	1013	1042	949	799	947	739	669	967	909	668	1066	817	766	928	656	1120	632	972
Sfrp1	NM_013834	NM_013834	uc009lev.2	Mus musculus secreted frizzled-related protein 1 (Sfrp1), mRNA	20377	chr8	23411501	23449632	3920	6219	4181	6180	10584	6019	9437	10914	2218	3877	5561	4267	6316	1384	884	7201	7735	2239	10131	19336	6165	10145	4302	6718	1377	14009	2054	4492	6626	3504	5212	11334	3746	5769	5360	6260	4641	3792	3524	3814	4498
Gm11544	NM_001205037	NM_001205037	uc029rnq.1	Mus musculus predicted gene 11544 (Gm11544), mRNA		chr11	94844830	94849593	0	0	0	0	0	0	0	1	0	0	0	0	2	0	0	0	2	0	1	0	0	0	0	0	0	0	2	0	0	0	0	0	0	0	1	0	0	0	0	0	0
Gbas	NM_008095	NM_008095	uc008ztf.2	Mus musculus glioblastoma amplified sequence (Gbas), mRNA	14467	chr5	129725074	129758325	2197	3140	1801	1531	1559	1751	1686	1329	13501	2288	1692	1487	1938	2892	3361	1919	1557	2726	2149	1413	2768	1384	3121	1552	7977	1381	1450	4847	1383	2163	6184	1781	1969	4582	2840	1811	1580	2150	8593	1422	5653
Tmem255b	NM_001143671;BC042836;NM_001143672	NM_001143671;NM_001143672	uc009kxy.2;uc009kxz.2;uc009kxx.2	Mus musculus transmembrane protein 255B (Tmem255b)		chr8	13435458	13461451	72	58	93	38	59	43	59	20	86	145	75	22	110	102	320	47	65	171	107	57	46	55	60	85	53	68	29	61	74	143	45	119	133	129	148	165	75	163	110	76	76
AK084432	AK084432		uc009luj.1	Mus musculus adult male testis cDNA, RIKEN full-length enriched library, clone:4930512H18 product:RIKEN cDNA 4930512H18 gene, full insert sequence		chr8	61849005	61922834	0	0	0	0	0	0	0	0	0	0	0	0	0	0	0	0	0	0	0	0	5	0	21	0	0	0	0	7	0	0	0	0	0	0	0	0	0	0	4	0	20
Efhc1	NM_027974	NM_027974	uc007alf.2	Mus musculus EF-hand domain (C-terminal) containing 1 (Efhc1), mRNA	71877	chr1	20951625	20990841	67	220	180	121	259	129	147	173	52	162	151	169	153	143	172	231	219	122	190	212	234	318	106	251	84	193	140	129	171	118	124	245	139	162	190	153	229	123	77	119	86
Prss36	BC044738;AK021185;NM_001081374	NM_001081374	uc009jxk.1;uc009jxm.1;uc009jxl.1	Mus musculus protease, serine 36 (Prss36), mRNA		chr7	127932637	127935497;127946725	218	160	225	142	168	142	249	161	212	269	181	170	168	313	485	204	174	279	182	147	159	190	165	194	183	155	194	194	166	231	143	146	121	269	195	179	154	203	153	167	168
AK042944	AK042944		uc009nib.1	Mus musculus 7 days neonate cerebellum cDNA, RIKEN full-length enriched library, clone:A730042F04 product:unclassifiable, full insert sequence		chr8	108526936	108537126	8	0	3	0	0	1	4	0	0	1	3	3	3	3	18	0	1	14	2	0	4	0	0	0	0	2	0	10	0	4	0	2	0	6	0	0	8	0	0	0	0
Mab21l3	NM_172295	NM_172295	uc008qrk.2	Mus musculus mab-21-like 3 (C. elegans) (Mab21l3), mRNA	242125	chr3	101813075	101836223	50	60	92	87	93	74	58	18	20	49	88	22	105	31	15	102	78	45	76	169	107	89	18	47	8	64	20	36	81	40	27	74	199	58	59	52	44	8	51	259	75
BC115668	BC115668		uc029tqs.1	Mus musculus cDNA clone IMAGE:40103610		chr19	5049227	5049814	41.56	67.69	50.87	94.38	90.32	131.49	67.58	69.02	28.48	37.41	65.32	62.45	77.79	26.92	58	69.19	45.12	40.24	79.46	41.5	65.57	57.07	61.24	84.99	16.63	78.1	115.31	21.11	63.08	53.05	44.83	79.37	75.82	36.23	67.66	61.73	63.16	102.44	22.85	121.03	15.44
AI593442	CCDS52795;NM_178906;NM_001286641	NM_178906;NM_001286641	uc033jkm.1;uc009plx.3;uc033jkl.1	Mus musculus expressed sequence AI593442 (AI593442)		chr9	52677675;52673031	52679780;52678275;52679437	0	0	1	0	0	0	0	0	3	0	1	0	0	0	0	1	0	1	0	0	1	0	3	0	9	1	1	0	0	3	0	0	0	0	0	0	0	0	2	0	0
Sfxn2	NM_053196;AK034875	NM_053196	uc008htv.1;uc008htu.1	Mus musculus sideroflexin 2 (Sfxn2), mRNA	94279	chr19	46573364	46598066;46596900	345	321	400	345	345	308	381	247	347	403	306	299	376	450	727	403	329	495	429	326	287	273	297	400	218	314	280	288	328	446	259	353	417	452	454	420	365	404	316	373	254
Bglap2	NM_001032298	NM_001032298	uc008pux.1	Mus musculus bone gamma-carboxyglutamate protein 2 (Bglap2), mRNA	12097	chr3	88377735	88378699	2	11.12	6.51	30.13	51.65	15.99	0	12.63	5.74	3.48	139.98	10.29	0	0	27.47	30.49	4.66	30.57	59.45	4.52	27.51	7.97	2.21	0	1	5.62	2.16	27.25	41.68	76.16	8.71	61.13	40.59	13.87	82.24	9.01	6.15	11.4	70.64	15.33	1.63
4930546K05Rik	NR_040754		uc009paq.1	Mus musculus RIKEN cDNA 4930546K05 gene (4930546K05Rik), long non-coding RNA		chr9	42182237	42209231	0	3	0	0	0	2	1	1	29	0	3	1	0	0	1	0	1	5	0	0	4	0	7	2	13	0	0	8	0	0	15	0	0	1	0	2	0	0	21	0	12
Kctd15	AK034731;NM_146188	NM_146188	uc009gjg.2;uc009gjf.2	Mus musculus potassium channel tetramerisation domain containing 15 (Kctd15), mRNA	233107	chr7	34639015	34655509;34652841	621	1612	1137	922	1369	1183	1412	1976	1906	590	1374	2114	1447	310	261	1241	1689	451	1472	1361	1544	1499	1505	1181	1629	1937	1680	1379	796	499	1444	1487	1292	1156	1066	919	1307	1322	1268	1906	1304
AK172459	AK172459		uc008frx.1	Mus musculus activated spleen cDNA, RIKEN full-length enriched library, clone:F830037L18 product:unclassifiable, full insert sequence		chr18	77793258	77796740	5	17	21	2	17	36	19	14	6	8	15	14	20	4	14	18	22	4	21	7	22	19	11	31	6	22	10	16	9	14	4	11	20	9	25	7	28	11	4	11	11
Paf1	BC010317;NM_019458	NM_019458	uc009fyu.1;uc009fyv.1	Mus musculus Paf1, RNA polymerase II associated factor, homolog (S. cerevisiae) (Paf1), mRNA		chr7	28392995	28399383	1598	1710	1722	1592	1462	1579	1855	1674	1184	1923	1697	1559	1788	1577	2065	1739	1627	1811	2038	1431	1576	1511	1318	1790	1114	1800	1504	1370	1341	1401	1313	1699	1813	1919	2150	1647	1799	2051	1353	1947	1525
Rfx3	NM_011265;NM_001166414;AK041120;AK030008;AK140928	NM_011265;NM_001166414	uc008hcc.2;uc012bkc.1;uc008hce.2;uc008hcd.3;uc008hcb.2	Mus musculus regulatory factor X, 3 (influences HLA class II expression) (Rfx3)		chr19	27761720;27813577;27805150	27982946;28011166	270	371	378	285	349	343	368	606	143	195	374	573	384	144	108	531	443	242	547	507	459	466	415	481	235	404	598	183	344	198	199	424	232	279	274	326	338	197	154	273	198
Luzp2	NM_178705;AK082126	NM_178705	uc009hcx.1;uc009hcw.1	Mus musculus leucine zipper protein 2 (Luzp2), mRNA		chr7	54835244	55268888;55250089	0	3	9	5	8	14	1	2	7	1	1	1	1	8	14	1	5	15	8	1	2	0	2	5	14	2	3	10	10	2	3	8	2	22	23	3	5	16	17	1	2
Ccdc30	NM_001270435;NM_028698;AK015391;AK006668;NM_001270446;AK148014;AK225009;NM_029286;NM_028506;NM_028857	NM_001270446;NM_001270435;NM_028698;NM_029286;NM_028506;NM_028857	uc008umb.2;uc008umc.2;uc008ume.1;uc008umg.2;uc008uma.2;uc008umh.1;uc008umd.2;uc008umf.2;uc008umj.1;uc008umi.1	Mus musculus coiled-coil domain containing 30 (Ccdc30)	73332	chr4	119392649;119322892;119392891;119352246;119367639;119373481	119383834;119359894;119415521	26	9	3	6	8	6	10	1	3.24	9	7	1	10	21	19	4	5	22.03	5	2	2	4	2	4	3	4.59	4	6.57	3	11.65	0	7	6	14	15	9.33	7	14.45	2	6	14
Tmco1	NM_001039483	NM_001039483	uc007dkv.1	Mus musculus transmembrane and coiled-coil domains 1 (Tmco1), mRNA	68944	chr1	167308669	167333978	1422	1449	1404	1360	1280	1345	1419	1329	1218	1846	1636	1543	1703	2144	2442	1850	1752	2166	1796	1534	1646	1223	1245	1670	905	1533	1415	1345	1461	1704	1073	1835	1712	2114	2009	1754	1680	1623	1604	1301	1086
E2f5	NM_007892	NM_007892	uc008oqk.1	Mus musculus E2F transcription factor 5 (E2f5), mRNA	13559	chr3	14578670	14606309	329	524	469	429	438	516	545	487	178	414	429	504	351	323	376	543	522	346	577	415	474	411	327	444	224	580	519	243	393	273	245	450	434	447	565	450	495	367	279	368	296
Qtrt1	NM_021888	NM_021888	uc009oli.2	Mus musculus queuine tRNA-ribosyltransferase 1 (Qtrt1), mRNA	60507	chr9	21411836	21420279	292	510	517	425	412	516	452	498	195	347	416	602	449	221	183	460	544	400	570	394	534	422	418	563	249	365	501	244	363	232	266	519	407	373	515	458	541	545	236	421	389
Fam89b	NM_023166;AK177682;NM_181452;AB012727	NM_020491;NM_023166;NM_181452	uc008gfb.1;uc008gfc.2;uc008gez.1;uc008gfa.1	Mus musculus family with sequence similarity 89, member B (Fam89b)	17826	chr19	5728086	5731732;5730712	1553	1799	1981	1919	1945	1964	2396	1678	1182	2019	1799	1610	1991	1575	2109	1683	1663	1847	2138	1731	1628	1606	1599	2288	1184	1839	1857	1454	1628	1802	1183	2360	1860	2313	2825	1941	2304	2750	2235	1861	1553
Taf6l	AK144881;NM_001177798;NM_146092	NM_001177798;NM_146092	uc008gmy.2;uc008gmz.2;uc008gmx.2	Mus musculus TAF6-like RNA polymerase II, p300/CBP-associated factor (PCAF)-associated factor (Taf6l)	67706	chr19	8774353;8777914	8786417;8786316	198	328.13	327.32	318	290	390.13	364	306.13	175.15	293	326.12	384.3	314.13	182	211	297	250	290	315	285.12	317.12	277	353	253	148	369.13	320	213	232	240	204	304.1	274	340	387	254	352	338	203	309.26	228.13
Gm5148	AK039231;CCDS50896;AK045832;NM_198657	NM_198657	uc012coz.1;uc012cpa.1;uc033htc.1;uc008paz.1	Mus musculus predicted gene 5148 (Gm5148), mRNA		chr3	37714604;37714189	37715069;37724360	48.33	65.52	48.65	77.77	62.14	69.61	92.7	76.92	10.65	48.77	55.63	88.33	26.66	49.91	8	71.67	64.83	47.11	97.51	54.77	62.45	53.64	66.88	84.04	49	60.06	72.79	38.15	71.27	34.51	36.31	66.68	41.16	91.87	63.81	34.28	59.13	93.07	12.56	37.96	36.24
Kctd16	NM_026135;AK015313;BC049734	NM_026135	uc008etg.2;uc012bch.1;uc008eth.2	Mus musculus potassium channel tetramerisation domain containing 16 (Kctd16), mRNA		chr18	40512992;40258360;40515077	40531184	0	2	0	0	0	0	0	0	0	0	0	1	1	0	1	0	0	0	1	0	1	0	1	0	0	0	1	0	0	3	0	0	0	0	0	0	0	0	2	0	0
Htt	AK042204;AK164637;AK084575;NM_010414	NM_010414	uc008xda.1;uc008xdb.1;uc008xdd.1;uc008xdc.2	Mus musculus huntingtin (Htt), mRNA	15194	chr5	34877024;34761739	34912521;34814709;34820754;34884978	2330	3453	2929	2865	2833	3462	3233	4934	1389	3046	4002	5310	4031	2042	2293	4376	4159	2633	4276	3354	3646	4123	3476	3453	1845	4017	4117	2655	3444	2471	2117	4276	2828	3134	3980	3244	3890	2411	1818	2680	2037
Rbm43	NM_001141981;NM_030243;NM_001141982	NM_001141981;NM_030243;NM_001141982	uc012bvi.1;uc008jqk.2;uc008jql.2	Mus musculus RNA binding motif protein 43 (Rbm43)	71684	chr2	51924448	51934644;51935009	1051	1035	1217	1210	1158	1433	1091	1060	403	1342	1210	1110	621	738	796	1422	1231	866	1217	988	973	1037	1094	1374	651	1198	1020	864	1211	848	620	1372	967	1001	1308	1192	1088	911	771	775	467
Rbm12b1	NM_028226;AK030861;CCDS17976	NM_028226	uc008sao.3;uc033iaq.1;uc008san.3	Mus musculus RNA binding motif protein 12 B1 (Rbm12b1), mRNA		chr4	12140266;12140116;12144029	12146746;12146540	246.35	107.74	258.93	103.65	119.07	137.99	96.36	65.12	177.4	240.23	141.84	45.38	143.14	201.93	318.04	104.65	99.12	198.1	158.85	73.46	103.36	110.72	123.25	129.48	155.67	100.73	89.92	129.47	172.53	245.76	124.35	249.11	230.62	193.43	344.58	199.63	120.5	162.28	230.45	183.26	155.63
Got1	NM_010324;AK203412	NM_010324	uc008hoj.1;uc012bmb.1	Mus musculus glutamate oxaloacetate transaminase 1, soluble (Got1), mRNA	14718	chr19	43504521;43499752	43507434;43524605	645	2142	1533	1174	1238	1420	1563	1627	8675	1219	1297	2127	1464	903	645	1317	1754	887	1404	1003	2060	1316	2315	1319	5489	1341	1939	2907	1093	829	3773	1765	1313	2609	1907	1176	1632	1588	5689	1408	3491
AK042336	AK042336		uc009hxk.1	Mus musculus 3 days neonate thymus cDNA, RIKEN full-length enriched library, clone:A630052G14 product:unclassifiable, full insert sequence		chr7	78726703	78738012	1	0	0	0	0	1	0	0	0	4	4	0	0	0	0	0	1	0	0	0	1	2	0	1	3	3	0	5	5	1	0	0	12	0	1	1	0	0	6	0	0
Nufip2	NM_001024205	NM_001024205	uc007khd.2	Mus musculus nuclear fragile X mental retardation protein interacting protein 2 (Nufip2), mRNA	68564	chr11	77686138	77717966	1753	2351	2004	1909	1885	2222	2100	2931	1261	2204	2422	3279	2556	1397	1497	2955	3114	1825	2736	2285	2884	2379	2403	2786	1527	3035	2790	1612	2489	1629	1811	2803	1927	2331	2742	2402	2545	1570	1585	2030	1776
Zfp688	NM_026999;BC052512;AK013037	NM_026999	uc012fuf.1;uc012fug.1;uc012fuh.1	Mus musculus zinc finger protein 688 (Zfp688), mRNA		chr7	127418965	127422034;127421518;127422027	345	313	434	333	312	389	384	265	106	309	373	272	260	224	277	310	331	253	313	273	296	302	179	320	156	286	243	168	215	190	186	310	263	297	372	294	277	267	160	255	160
Pmel	NM_021882	NM_021882	uc007hob.1	Mus musculus premelanosome protein (Pmel), mRNA	20431	chr10	128706257	128720238	15	30	34	28	33	26	18	39	6	31	34	48	24	13	19	32	26	28	29	18	32	40	36	25	8	20	27	17	25	25	20	41	40	16	28	29	37	16	6	314	211
Nelfa	NM_011914;AK137949	NM_011914	uc008xbo.1;uc008xbn.1	Mus musculus negative elongation factor complex member A, Whsc2 (Nelfa), mRNA		chr5	33898179;33919124	33936258	797	900	833	852	775	1021	1022	1003	392	828	922	971	896	643	733	902	848	750	990	678	746	909	713	854	467	795	847	614	688	700	523	1090	706	841	1111	783	965	916	570	823	566
Tmprss13	NM_001013373	NM_001013373	uc009pfr.1	Mus musculus transmembrane protease, serine 13 (Tmprss13), mRNA	214531	chr9	45319099	45347580	37	13	392	115	17	28	190	1	7	12	52	1	36	498	0	111	36	804	95	14	34	8	3	5	0	12	41	56	23	12	29	16	1138	41	61	14	13	31	5	1638	169
Cphx2	NM_175342	NM_175342	uc007ssg.2;uc007ssn.2;uc007srz.2	Mus musculus cytoplasmic polyadenylated homeobox 2 (Cphx2), mRNA	105594	chr14	26221903;26082292	26096127;26235740	0	0	0	2	0	0	0	1	0	1	0	0	0	0	0	1	0	0	0	0	0	0	0	3	0	0	0	0	1	0	2	0	7	0	2	0	0	1	0	2	4
B3galnt2	NM_178640;AK044785;AK134868;AK153362	NM_178640	uc007pmo.1;uc007pmn.1;uc007pmm.1;uc011ywj.1	Mus musculus UDP-GalNAc:betaGlcNAc beta 1,3-galactosaminyltransferase, polypeptide 2 (B3galnt2), mRNA		chr13	13954673	13999068;13999103;13977289	990	1592	1172	977	1127	1100	1155	1208	4046	1147	1085	1459	1650	828	897	1298	1264	1052	1626	1187	1592	999	1439	1247	2719	1064	1221	1671	1066	880	1832	1463	1367	1537	1666	1215	1245	935	2380	1307	2132
Grin2b	NM_008171;AJ459263;AK163195;AJ459262	NM_008171	uc009elr.1;uc009elq.1;uc012euu.1;uc012eut.1	Mus musculus glutamate receptor, ionotropic, NMDA2B (epsilon 2) (Grin2b), mRNA	14812	chr6	135729804;136043890	136173511;136171889	0	0	0	0	0	0	0	0	0	0	0	0	0	0	0	0	0	0	0	0	0	0	0	0	0	0	0	1	0	2	0	0	0	0	0	0	0	0	0	0	0
Efs	NM_010112	NM_010112	uc007txm.2	Mus musculus embryonal Fyn-associated substrate (Efs), mRNA	13644	chr14	54916542	54926788	1258	1589	1633	1347	1545	1312	1768	612	414	1226	1528	514	1242	841	1491	1416	979	1366	1820	1444	1465	1935	677	1610	352	1856	835	1077	1130	1201	735	1310	1712	1522	1617	1183	961	1233	763	2043	1096
1110065P20Rik	NM_001142727	NM_001142727	uc008urd.2	Mus musculus RIKEN cDNA 1110065P20 gene (1110065P20Rik), mRNA	68920	chr4	124849484	124850730	320	499	555	468	562	562	516	386	407	361	502	463	494	436	568	453	476	429	500	532	600	479	356	465	316	349	439	412	370	417	374	543	490	540	666	414	528	854	434	473	434
Serpina3n	NM_009252	NM_009252	uc007oxg.1	Mus musculus serine (or cysteine) peptidase inhibitor, clade A, member 3N (Serpina3n), mRNA	20716	chr12	104406707	104414329	4084.77	1435.23	1585.23	2632.83	2130.39	2200.98	2944.57	300.3	1736.8	7223.96	3052.87	897.9	19139.5	6512.3	15318.5	2554.26	4066.22	9981.28	2038.41	3245.28	1841.96	884.16	1977	4663.57	520.82	2259.74	520	3108.12	4614.12	9017.71	1057.19	3369.39	4279.29	8790.35	8477.25	6894.39	5786.97	2785.92	3588.18	1570.73	2306.09
Crispld2	AK019034;NM_030209;AK033858	NM_030209	uc009nqq.2;uc012glv.1;uc012glu.1	Mus musculus cysteine-rich secretory protein LCCL domain containing 2 (Crispld2), mRNA	78892	chr8	119992469;120002725	120052793	608	1001	1165	1076	1134	1221	686	495	1490	1340	1437	524	917	975	803	858	1095	1138	1135	907	1245	499	1248	767	646	1005	470	1077	1394	663	720	1526	1684	1614	2421	1236	1114	1481	2092	1104	1468
Srp68	NM_146032	NM_146032	uc007mkq.1	Mus musculus signal recognition particle 68 (Srp68), mRNA	217337	chr11	116245165	116274217	3241	6125	4227	4363	5267	5011	5534	5897	3417	3479	5048	6172	5125	2338	2271	6371	6420	3389	6092	5666	6593	5762	4162	4880	3768	6152	5363	3768	4022	3005	3353	5209	3516	4370	4871	4348	5422	4798	3528	3582	4976
Cd46	AB022600;NM_010778	NM_010778	uc007eet.1;uc011wzh.1	Mus musculus CD46 antigen, complement regulatory protein (Cd46), mRNA		chr1	195041899	195092248	33	12	6	14	11	10	15	5	15	18	10	7	12	15	35	17	20	12	17	11	15	5	11	10	8	6	15	13	6	13	4	5	13	28	4	21	16	2	8	10	11
Akr1c18	NM_134066;BC034259	NM_134066	uc007pjk.1;uc007pjj.1	Mus musculus aldo-keto reductase family 1, member C18 (Akr1c18), mRNA	105349	chr13	4132626	4150631	32	47	559	26	46	24	10	22	17	356	48	28	144	49	304	18	108	34	89	56	80	55	4	232	34	58	107	297	38	53	16	45	329	104	412	88	1034	68	645	596	84
Alg1	BC011281;NM_145362	NM_145362	uc012aba.2;uc007yby.2	Mus musculus asparagine-linked glycosylation 1 (beta-1,4-mannosyltransferase) (Alg1), mRNA	208211	chr16	5233620	5244907	837	900	878	961	967	989	1077	761	538	1003	1055	866	947	935	1088	968	890	927	1158	850	901	795	691	947	589	884	733	723	855	882	691	968	897	1060	1265	930	1043	1059	755	820	651
Tfeb	NM_011549;AK195221;NM_001161723;NM_001161722	NM_011549;NM_001161723;NM_001161722	uc008cwe.1;uc008cwd.2;uc008cwc.2;uc008cwf.1	Mus musculus transcription factor EB (Tfeb)	21425	chr17	47737930;47737036;47759343;47785743	47792416;47786196	505	798	546	611	581	676	731	361	1741	529	626	422	532	395	524	450	364	482	650	345	509	473	458	508	1208	529	360	825	441	545	1126	639	718	1114	1015	542	582	853	1568	589	1016
Slc5a8	NM_145423	NM_145423	uc007grz.1	Mus musculus solute carrier family 5 (iodide transporter), member 8 (Slc5a8), mRNA	216225	chr10	88885991	88929515	1361	821	990	2398	511	2294	983	1283	131	1965	1107	1202	1073	523	13	1625	890	357	2058	1145	1460	206	363	300	151	1674	1047	315	1194	615	215	1134	1023	1669	787	1134	698	252	81	488	488
Ppp4r1	NM_001114131;NR_104465;NM_146081	NM_001114131;NM_146081	uc012awh.1;uc008dgk.2;uc008dgj.2	Mus musculus protein phosphatase 4, regulatory subunit 1 (Ppp4r1)	70351	chr17	65783354	65841926	2061	2963	2545	2686	2801	3082	3777	3658	1100	2469	2848	4027	4275	1616	1615	3242	3486	2109	3832	3430	3246	3197	2764	3154	1577	4232	3167	1770	2687	2019	1798	3399	2315	3032	3351	2981	3433	2528	1760	2491	2120
Sh2d4a	NM_028182	NM_028182	uc009lwe.2	Mus musculus SH2 domain containing 4A (Sh2d4a), mRNA	72281	chr8	68276527	68347704	268	537	572	336	428	398	270	446	246	477	523	812	459	228	453	361	826	400	688	306	643	485	481	363	362	885	519	359	352	220	759	684	452	398	494	381	561	498	226	723	480
Pgm2	BC036290;NM_028132	NM_028132	uc008tvb.2;uc008tva.2	Mus musculus phosphoglucomutase 2 (Pgm2), mRNA	72157	chr4	99955743;99929450	99987294	4690	7524	2100	2096	3692	2644	4819	5174	33491	4244	3624	4853	5245	7092	9280	3934	6192	5149	2788	4989	8252	4882	6110	1868	19019	4680	1695	12799	1405	5495	14146	3392	2078	10515	3514	3866	2465	3739	19076	1088	12229
Spink10	AK162840;BC049733;AK136653;NM_177829	NM_177829	uc012bdw.1;uc008fdf.1;uc008fdi.1;uc008fdj.1	Mus musculus serine peptidase inhibitor, Kazal type 10 (Spink10), mRNA		chr18	62548910;62650449;62657291	62661388;62652349	0	0	11	0	0	2	8	7	2	0	3	3	9	3	6	2	6	3	4	3	4	4	2	3	1	1	2	3	2	2	2	0	5	4	7	2	1	4	1	1	0
Tmem180	BC031169;NM_029186	NM_029186	uc008htl.1;uc008htk.1	Mus musculus transmembrane protein 180 (Tmem180), mRNA	75146	chr19	46356879	46375254	404	493	522	578	586	672	835	573	83	496	568	590	686	177	196	553	573	258	640	604	567	920	368	394	207	802	580	252	423	263	287	538	286	477	465	441	544	384	102	361	306
Ptgir	AK033567;NM_008967	NM_008967	uc009fim.2;uc009fil.1	Mus musculus prostaglandin I receptor (IP) (Ptgir), mRNA	19222	chr7	16906489	16910905	92	92	104	75	175	115	98	44	107	184	114	35	243	137	327	97	160	156	130	105	92	95	65	231	39	80	46	87	201	168	80	192	157	183	328	148	128	82	151	80	203
Gpr3	NM_008154;CCDS18743	NM_008154	uc008vci.1;uc029uzs.2	Mus musculus G-protein coupled receptor 3 (Gpr3), mRNA		chr4	133210366;133209339	133212536;133211359	0	0	0	6	0	7	7	11	0	3	5	8	8	1	4	2	3	1	5	4	5	6	3	2	0	3	11	7	2	5	4	1	8	3	6	3	6	6	0	36	1
Dusp7	NM_153459	NM_153459	uc009rjm.2	Mus musculus dual specificity phosphatase 7 (Dusp7), mRNA	235584	chr9	106368631	106375723	1006	1357	1428	1324	1209	1480	2381	1820	534	1156	2006	1616	1779	708	563	1279	1741	903	1352	1542	1400	1578	1377	1300	859	2108	1551	815	1107	681	1059	1496	1528	1431	1619	1864	1415	1163	1129	1834	993
Gpr137	NM_001177362;NM_207220;NM_001177360;NM_001177361	NM_001177362;NM_207220;NM_001177360;NM_001177361	uc008gjl.1;uc008gjk.2;uc012bhq.1;uc008gjm.1	Mus musculus G protein-coupled receptor 137 (Gpr137)	107173	chr19	6938069	6941193;6941507;6942450	866	917	1163	978	942	994	1106	739	373	881	1048	812	1012	920	1098	975	754	1082	1003	719	651	882	730	1005	465	765	936	669	771	867	521	1043	938	1066	1130	810	957	1147	653	1047	589
Zfp760	BC029103;NM_001008501	NM_001008501	uc012alm.2;uc008arf.2	Mus musculus zinc finger protein 760 (Zfp760), mRNA	240034	chr17	21707740	21725636;21725631	621	727	789	675	729	712	743	697	244	683	768	732	756	456	575	949	872	729	1115	748	786	704	584	912	372	974	689	432	741	494	418	727	681	715	760	727	720	353	325	641	415
Ms4a6c	NM_028595;NM_001166376	NM_028595;NM_001166376	uc008gsg.2;uc008gsh.2	Mus musculus membrane-spanning 4-domains, subfamily A, member 6C (Ms4a6c)	73656	chr19	11469367	11472736;11482196	1286.98	1700.02	2053.85	2021.27	2079.3	2731.95	902.03	889.12	1220.35	2304.41	2330.88	897.51	1917.37	1215	857.57	1665.72	1930.69	1439.03	2214.34	1288.47	1947.09	1321.51	1816.55	3263.68	789.58	1333.53	956.11	1732.39	4023.52	2503.78	1573.83	3710.25	3295.19	2097.72	4088.35	1989.94	2165	2088.64	3882.88	1535.91	1249.17
Mfn1	BC047050;AK046313;AY174062;NM_024200	NM_024200	uc008owi.2;uc008owh.2;uc008owj.2;uc008owk.1	Mus musculus mitofusin 1 (Mfn1), mRNA	67414	chr3	32529481;32561464;32531553	32569740;32546946;32579225	1246	2083	1684	1351	1358	1490	1852	1755	4521	1598	1677	2049	1882	1379	1617	1923	2003	1607	1913	1563	2202	1530	2129	1645	3446	2441	1730	2224	1311	1257	2520	1694	1482	2467	1767	1637	1693	1440	3324	1628	2580
Atp7a	NM_001109757;NM_009726	NM_001109757;NM_009726	uc012hnn.2;uc009ubl.3	Mus musculus ATPase, Cu++ transporting, alpha polypeptide (Atp7a)		chrX	106027223	106128160	641	1189	791	914	967	1080	1180	1574	509	888	1365	1856	1471	600	502	1231	1769	619	1238	1314	1582	1215	1140	1300	624	1680	1113	752	1177	702	805	1496	1024	1083	1198	1331	1188	522	817	1043	843
Vegfa	NM_001287058;NM_001110266;NM_001110267;AY263146;NM_001287056;AY120866;NM_001110268;NM_001287057	NM_001287056;NM_001287058;NM_001110268;NM_001110266;NM_001287057;NM_001025257;NM_001110267	uc008crr.3;uc012auk.2;uc012auj.2;uc012aui.2;uc008crn.4;uc008crp.4;uc008crq.1;uc008cro.4	Mus musculus vascular endothelial growth factor A (Vegfa)		chr17	46016992;46025210;46022217	46028399;46025163;46032377	7627	11583	3889	4561	10059	7960	17921	22698	4563	6788	12933	22725	12426	6779	9693	12466	28148	5719	5961	15140	11666	16054	3506	4183	4889	21015	12730	5961	2828	6697	5900	9432	2256	6623	4387	7560	6475	2645	2960	2866	3214
Cd97	NM_001163029;NM_001163030;NM_011925;NM_001163031	NM_001163029;NM_001163030;NM_011925;NM_001163031	uc009mlc.2;uc009mle.2;uc012ggt.1;uc009mld.2	Mus musculus CD97 antigen (Cd97)	26364	chr8	83723250	83741311	1511	1356	1396	1293	1852	1467	1473	519	1795	2401	2015	673	2474	2800	3579	1168	1704	2313	1619	1182	1452	1124	1443	2597	856	1351	1104	1945	2436	3042	1065	3129	2183	2323	4235	2356	1727	2512	3120	1097	1394
Asph	NM_001177856;NM_001177853;NM_001177849;NM_133723;NM_001177851;NM_001177850;AK035735;NM_023066;NM_001177855;AK028679;NM_001177852;NM_001177854	NM_001177856;NM_001177853;NM_001177849;NM_001177851;NM_133723;NM_001177850;NM_023066;NM_001177855;NM_001177852;NM_001177854	uc008ryh.1;uc008ryi.2;uc008ryp.1;uc008ryf.2;uc008ryn.2;uc008ryo.3;uc008ryg.2;uc012dak.1;uc008ryl.2;uc008rym.1;uc008ryk.2;uc008ryj.2	Mus musculus aspartate-beta-hydroxylase (Asph)	65973	chr4	9449084;9575261;9620909;9633115;9628645	9669162;9669344;9643717	2248	2845	1907	2171	2359	2106	2981	2290	6152	2768	2818	2159	3158	3012	3856	2674	3357	2819	2348	3581	4462	2381	2403	2423	4194	2940	1445	3362	1880	2661	3148	2797	2114	3550	2970	2689	2429	1689	4210	1225	2966
Cysltr2	NM_001162412;NM_133720;CCDS27265	NM_001162412;NM_133720	uc007upi.2;uc033gsc.1;uc011zoi.1	Mus musculus cysteinyl leukotriene receptor 2 (Cysltr2)	70086	chr14	73029338;73029127	73030268;73049114	37	31	36	41	44	45	20	25	12	45	48	11	15	24	21	59	31	8	30	26	30	32	23	34	9	37	20	35	47	57	36	60	31	22	82	34	36	11	44	29	2
AK137525	AK137525		uc007kpo.1	Mus musculus adult male bone cDNA, RIKEN full-length enriched library, clone:9830128P06 product:chemokine (C-C motif) ligand 3, full insert sequence		chr11	83647843	83649357	16.04	10	26.79	30.6	32.88	32.7	8.3	2.79	5.52	5.9	40.72	0	0	0	5.45	26.27	11.66	3.96	21.46	16.89	14.07	9.71	13.82	36	10.3	15.36	10.07	13.69	44.46	18.39	1.26	25.14	41.25	13.28	26.61	12.01	8.21	3.99	10.02	11.79	8.3
Olfr921	NM_146782;CCDS23026	NM_146782	uc009oxd.2;uc033jjv.1	Mus musculus olfactory receptor 921 (Olfr921), mRNA		chr9	38773087;38775256	38776198;38776354	0	0	0	0	0	2	0	5	3	0	8	0	0	0	2	5	2	2	0	1	0	1	1	1	0	0	0	0	1	0	2	1	0	1	2	0	0	0	1	0	0
Trafd1	NM_172275;NM_001163470	NM_172275;NM_001163470	uc008ziy.2;uc008ziz.2	Mus musculus TRAF type zinc finger domain containing 1 (Trafd1)	231712	chr5	121371724	121385615	4932	4240	5211	6010	4438	6819	4046	3795	2722	5556	5933	3676	2779	3129	3283	7037	4108	3021	4752	3784	4122	3902	3685	5024	3117	4660	3037	4043	5923	4815	3410	5850	4843	4881	5505	4815	4614	2666	4073	3564	2790
Kir3dl2	NM_177748	NM_177748	uc009uin.1	Mus musculus killer cell immunoglobulin-like receptor, three domains, long cytoplasmic tail, 2 (Kir3dl2), mRNA	245615	chrX	136448106	136469096	0	0	9	0	0	0	1	1	0	0	0	0	0	0	0	0	0	0	0	0	0	0	0	0	0	0	2	3	0	0	0	0	2	0	0	0	1	3	0	12	0
Il1f10	NM_153077	NM_153077	uc008iou.1	Mus musculus interleukin 1 family, member 10 (Il1f10), mRNA	215274	chr2	24291195	24293820	0	0	6	0	0	0	0	0	0	0	0	0	0	0	0	0	0	2	0	0	0	0	0	0	0	0	0	0	0	0	0	0	54	0	0	0	0	0	0	92	47
Crip2	NM_024223	NM_024223	uc007pfy.2	Mus musculus cysteine rich protein 2 (Crip2), mRNA	68337	chr12	113140235	113145506	2885	4203	4662	4038	4003	3664	6076	2697	1429	3782	3762	2875	4966	2436	3356	3704	3519	3555	5168	4937	3858	4918	2217	3504	1229	4970	4472	2513	2701	2459	2560	5186	4448	4020	4743	4392	2738	7216	2060	5272	2967
AK041758	AK041758		uc007ugq.2	Mus musculus adult male hippocampus cDNA, RIKEN full-length enriched library, clone:2900075H24 product:inferred: DEAD/H (Asp-Glu-Ala-Asp/His) box polypeptide 26, full insert sequence		chr14	62690321	62693410	67.64	98.78	93.59	97.08	44.44	86.93	94.72	65.25	68.18	104.9	71.46	65.43	70.9	89.62	131.85	80.96	79.8	82.54	100.73	79.41	74.1	90.41	73.05	77.53	43.86	79.75	58.37	74.85	81.52	85.4	54.39	104.59	97.39	120	118.12	74.2	67.07	72.46	71.55	82.54	50.73
Phxr4	NR_028271		uc009odu.2	Mus musculus per-hexamer repeat gene 4 (Phxr4), long non-coding RNA		chr9	13431360	13432740	0	0	0	0	0	0	0	2	1	0	0	2	0	0	0	0	0	0	1	1	1	1	1	1	0	1	1	0	1	0	0	0	0	1	2	1	3	3	0	0	0
Cyp3a57	NM_001100180	NM_001100180	uc009amu.1	Mus musculus cytochrome P450, family 3, subfamily a, polypeptide 57 (Cyp3a57), mRNA	622127	chr5	145345269	145390512	0	2	191	97	0	0	9	1	0	2	1	5	1	478	1	3	10	412	6	3	4	0	4	1	1	1	4	0	2	7	31	6	53	1	21	0	2	1	2	73	20
AK086010	AK086010		uc009jts.1	Mus musculus 16 days neonate heart cDNA, RIKEN full-length enriched library, clone:D830044I16 product:unclassifiable, full insert sequence		chr7	126971721	126975510	29.23	45.8	33.84	13.15	34.28	28	14.15	36.25	5.54	40.46	26.39	31.58	33.79	21.57	38.27	55.89	60.98	29.15	35.9	19.06	27.46	31.61	27.31	43.6	17.35	20.49	29.76	21.92	29.91	28.23	10.11	45.24	19	54.06	66.75	33.72	27.83	41.79	25.5	2.74	15.33
Srsf3	NM_013663;NR_036613	NM_013663	uc008bse.2;uc008bsd.2	Mus musculus serine/arginine-rich splicing factor 3 (Srsf3)	20383	chr17	29032659	29043372	5565	7319	7836	7027	7165	7851	7513	7509	2677	6251	7212	7101	7292	4609	4251	7323	8321	5595	8626	7372	7887	6474	5530	7663	4075	8523	6858	4431	6717	4529	3815	8344	7677	5483	7314	6754	6969	6146	4600	7419	5233
Sox10	NM_011437;AK215788;AK185297	NM_011437	uc007wsw.1;uc029stk.1;uc007wsu.2	Mus musculus cDNA, clone:Y2G0136D04, strand:plus, reference:ENSEMBL:Mouse-Transcript-ENST:ENSMUST00000040019, based on BLAT search;Mus musculus SRY (sex determining region Y)-box 10 (Sox10), mRNA		chr15	79154908;79154912;79159134	79155305;79164506	1313	161	1342	1649	193	1342	139	3	37	456	669	12	61	330	175	562	253	720	370	658	830	66	14	38	8	315	30	38	274	224	48	53	184	955	397	889	128	9	75	210	95
Chchd2	NM_024166	NM_024166	uc008ztn.1	Mus musculus coiled-coil-helix-coiled-coil-helix domain containing 2 (Chchd2), mRNA	14004	chr5	129881160	129887470	7304.03	4952.2	6618.57	5076.73	4264.49	5656.91	5550.79	3155.83	5751.04	4732.03	4768.77	3326.15	3854.84	7520.7	7702.01	3899.71	3322.97	5561.39	3864.35	3667.16	4063.66	2855.11	3738.81	4081.26	4948.01	3390.49	3402.32	4653.78	3476.29	5241.45	4467.97	4973.29	5139.46	6379.85	5764.71	4977.5	4533.61	6059.69	5748.6	4587.72	4855.23
AK038665	AK038665		uc007mje.1	Mus musculus adult male hypothalamus cDNA, RIKEN full-length enriched library, clone:A230053I05 product:unclassifiable, full insert sequence		chr11	115946449	115952105	4	3	7	4	5	1	2	0	1	5	9	2	3	13	11	4	3	2	1	6	8	5	2	3	4	2	8	3	2	5	0	2	2	43	2	8	9	0	20	2	2
Ggcx	NM_019802	NM_019802	uc009cio.2	Mus musculus gamma-glutamyl carboxylase (Ggcx), mRNA	56316	chr6	72414307	72431106	648	836	728	758	850	742	886	785	621	894	844	998	1208	932	1238	909	976	1132	1188	985	1090	938	734	897	494	815	757	807	865	836	544	940	815	1261	1417	857	1138	1055	745	741	715
Sgk3	NM_001037759;AK143836;AK171959;AK151996;NM_177547;NM_133220	NM_001037759;NM_177547;NM_133220	uc011wid.1;uc007agu.1;uc007agy.1;uc007agw.1;uc007agv.1;uc007agx.1	Mus musculus serum/glucocorticoid regulated kinase 3 (Sgk3)	170755	chr1	9798129;9848280;9848396	9902568	522	613	978	581	732	829	627	498	545	761	794	557	866	656	624	788	865	643	1167	595	745	435	604	1247	386	700	727	702	988	756	484	1150	1301	878	1301	780	915	740	1104	1138	656
Mipol1	AK050030;AK138175;NM_001164370;AK044766;AK163490;AK168989	NM_001164370	uc007npr.1;uc007npn.1;uc007npq.2;uc007npp.1;uc007npo.1;uc007npm.1	Mus musculus mirror-image polydactyly gene 1 homolog (human) (Mipol1), mRNA	73490	chr12	57230411;57307344	57308695;57326075;57467041;57365758;57457241;57354220	145.74	189.97	121.3	186.28	169.98	180.32	198.04	266.22	99.7	139.6	263.53	254.22	143.12	146.36	100.31	195.61	270.37	147.27	228.44	232.82	214.7	228.59	164.28	176.92	77	230.75	197.86	110.95	128.77	113.9	98.8	202.25	87.35	134.33	122.32	137.54	160.07	92.99	79.35	94.42	121.83
Hist1h4i	NM_175656	NM_175656	uc007psc.1	Mus musculus histone cluster 1, H4i (Hist1h4i), mRNA	69386	chr13	22040815	22041352	98.2	96.71	76.71	80.86	76.01	59.89	69.87	43.93	164.22	47.83	69.44	57.02	47.91	56.4	84.28	51.48	47.89	79.43	59.4	58.86	99.09	66.37	82.66	50.13	136.8	54.07	37.85	98.83	35.41	81.78	121.03	56.42	73.2	136.41	92.72	88.5	64.39	68.94	107.28	45.04	104.49
Slc24a3	NM_053195;AF314821	NM_053195	uc008mrr.1;uc008mrq.1	Mus musculus solute carrier family 24 (sodium/potassium/calcium exchanger), member 3 (Slc24a3), mRNA	94249	chr2	145168112;145242610	145641939	1189	102	276	226	73	111	623	72	97	886	348	48	487	1462	2864	204	135	1459	125	187	60	92	121	363	68	245	99	438	126	1181	72	123	477	1027	242	428	374	111	132	485	87
Cers6	NM_172856	NM_172856	uc008jxs.1	Mus musculus ceramide synthase 6 (Cers6), mRNA	241447	chr2	68861556	69111290	120	265	182	238	267	252	187	371	152	274	353	371	417	263	237	270	290	275	324	358	231	323	394	382	131	289	351	265	448	325	187	410	337	277	496	235	447	171	270	296	179
Adamts4	AK076295;NM_172845	NM_172845	uc007dnn.1;uc007dno.1	Mus musculus a disintegrin-like and metallopeptidase (reprolysin type) with thrombospondin type 1 motif, 4 (Adamts4), mRNA	240913	chr1	171250421;171252115	171259922	383	892	591	928	989	849	1359	2421	225	804	1484	2101	1356	554	702	768	1532	773	1114	970	1397	899	1080	1581	630	873	1617	530	938	737	650	1075	751	1762	1393	940	4544	1168	573	767	282
Akr1b8	NM_008012	NM_008012	uc009bgz.1	Mus musculus aldo-keto reductase family 1, member B8 (Akr1b8), mRNA	14187	chr6	34354163	34368454	959	1597	1331	1270	1877	1693	1707.55	2303	421	1366	1676	2193	2255.58	1078	1201	1503.08	2502.64	1338	1813	1671.54	1717.09	2232.12	1634	2043	1152	1750.62	2434	1116.44	1433	1129	1190.47	1981	1172	1421	2187	1493	2550	3013	1030	1101.64	964.48
AK201601	AK201601		uc007ghr.1	Mus musculus cDNA, clone:Y0G0109A03, strand:unspecified		chr10	81365853	81366223	0	2	0	2	2	1	2	4	2	0	0	1	0	0	0	1	1	1	2	0	1	2	4	1	0	1	5	0	2	3	0	3	0	1	0	0	0	1	0	0	2
Otud6b	AK144761;AK011203;AK166546;NM_152812	NM_152812	uc008sbe.2;uc008sbc.2;uc008sbd.2;uc008sbf.2	Mus musculus OTU domain containing 6B (Otud6b), mRNA		chr4	14815595;14809504	14826587	1000	1429	1347	1224	1123	1121	1370	1153	1820	1184	1350	1075	1400	1188	1359	1380	1529	1152	1538	1565	1754	1161	1250	1361	1360	1292	1254	1253	1092	1116	1247	1463	1142	1482	1407	1216	1461	992	1523	1048	1473
AK009869	AK009869		uc009apo.1	Mus musculus adult male tongue cDNA, RIKEN full-length enriched library, clone:2310047D07 product:unclassifiable, full insert sequence		chr5	149237336	149237966	6	33	17	8	26	14	12	33	151	6	25	17	7	0	8	18	17	14	17	9	38	22	52	4	125	20	8	54	17	3	92	15	26	42	32	10	14	24	111	14	59
Il2ra	NM_008367;AK168113	NM_008367	uc008iiq.2;uc008iip.2	Mus musculus interleukin 2 receptor, alpha chain (Il2ra), mRNA	16184	chr2	11642791	11693194;11648770	334	271	228	407	268	610	200	194	123	643	453	133	114	239	132	372	334	210	377	169	208	308	159	299	143	505	68	234	667	318	185	476	461	361	441	344	296	60	236	220	126
Cpt1a	NM_013495	NM_013495	uc008fwf.2	Mus musculus carnitine palmitoyltransferase 1a, liver (Cpt1a), mRNA	12894	chr19	3323300	3385733	1904	2811	3468	2902	3726	2924	3349	3121	1586	4231	4114	3170	5154	2488	2714	3760	4223	3742	3214	3786	3960	3810	3031	4239	1366	3456	3319	2235	3027	2627	2144	3465	2810	4192	4881	3498	3545	2457	2529	2960	2240
Kbtbd4	NM_025991;BC025103	NM_025991	uc008kts.1;uc008ktt.1	Mus musculus kelch repeat and BTB (POZ) domain containing 4 (Kbtbd4), mRNA	67136	chr2	90904783;90904785	90910560	455	596	479	535	521	565	677	642	643	632	539	505	537	489	605	720	657	575	694	538	619	577	634	625	566	672	616	596	557	506	527	631	642	727	661	662	606	578	635	586	623
Arl6ip5	NM_022992	NM_022992	uc009dar.1	Mus musculus ADP-ribosylation factor-like 6 interacting protein 5 (Arl6ip5), mRNA	65106	chr6	97210791	97233315	3237	4728	4152	4053	4594	4374	3901	4806	7317	4346	4928	4552	4463	3564	3335	4224	5370	3543	5339	4004	4891	4127	4683	4943	5979	4344	4373	5719	4795	3581	5286	6324	4692	5471	7592	4187	5098	6963	7440	3262	6994
Rab2b	AK038576;AK169657;NM_172601	NM_172601	uc011zkn.1;uc007tox.2;uc007toy.2	Mus musculus RAB2B, member RAS oncogene family (Rab2b), mRNA		chr14	52275356;52261758	52279395	574	632	558	609	698	553	614	814	247	760	604	725	742	630	784	822	799	701	992	692	764	757	445	982	279	688	594	566	637	609	277	794	682	790	823	707	718	574	507	577	434
Gga3	NM_173048;AK213811;BC056424;NM_001252067	NM_173048;NM_001252067	uc007mhy.2;uc011yho.2;uc011yhn.2;uc007mhz.1	Mus musculus golgi associated, gamma adaptin ear containing, ARF binding protein 3 (Gga3)	260302	chr11	115589054;115584254	115603916;115590543	2415	3547	2765	3234	3263	3517	3886	3732	1155	2722	3128	3831	2558	1236	1028	4297	3531	1638	4186	2404	3439	3128	2330	3393	1682	3663	3840	1876	2898	1742	1856	2928	2064	2817	3234	2787	2991	2007	1198	2362	2060
Yes1	NM_001205132;NM_009535;NM_001205133	NM_001205132;NM_009535;NM_001205133	uc008wzt.2;uc008wzu.2;uc008wzs.2	Mus musculus Yamaguchi sarcoma viral (v-yes) oncogene homolog 1 (Yes1)	22612	chr5	32611170	32687066	878	965	896	898	740	940	1166	1141	409	967	1055	1401	1129	763	884	1092	1152	935	1237	833	1055	918	995	941	672	1102	1160	648	815	668	500	1111	944	942	1105	1050	996	525	462	908	567
Pld3	BC076586;NM_011116	NM_011116	uc009fwn.1;uc009fwm.1	Mus musculus phospholipase D family, member 3 (Pld3), mRNA	18807	chr7	27532017	27553112	2502.53	3671.49	3483.12	3717.46	3795.19	3947.07	3770.51	4080.07	1482.32	3367.9	4363.48	5036.05	4526.61	2102.87	2578.02	3842	3795.31	2984.35	4476.7	3384.02	3794.43	4193.67	3287.19	4767.38	1437.68	3938.52	3453.37	2715.42	3667.43	2901.78	2725.53	4684.67	4206.41	4197.96	5550.74	3461.12	5164.34	4130.82	2992.99	4420.72	3175.41
Dedd	NM_011615;NM_001128609;AK134547	NM_011615;NM_001128609	uc007dnz.2;uc007dny.2;uc007dnx.2	Mus musculus death effector domain-containing (Dedd)	21945	chr1	171329144;171331233	171342501	927	1221	1048	967	1112	1009	1190	1487	1047	1040	1064	1541	1058	947	1129	1246	1342	982	1251	1230	1181	1002	1000	1162	999	1217	1349	976	1010	875	903	1335	1008	1381	1338	1121	1180	1134	1125	996	1096
Mcm10	AK041749;BC023236;AK021211;BC039663;NM_027290	NM_027290	uc008ifg.2;uc008ifj.1;uc008ifk.2;uc008ifi.2;uc008ifh.2	Mus musculus minichromosome maintenance deficient 10 (S. cerevisiae) (Mcm10), mRNA		chr2	4990723;5006997;4999020	5012791;4995894;5005111;5001558	209	475	429	344	243	492	359	365	61	300	435	471	418	77	62	359	528	198	323	349	511	370	420	372	290	624	337	102	289	146	156	289	200	224	267	361	307	210	90	295	162
Gm12253	NM_001045542	NM_001045542	uc007jbm.1	Mus musculus predicted gene 12253 (Gm12253), mRNA	624860	chr11	58432558	58441622	10	2	3	13	6	12	2	0	2	12	7	1	0	2	0	2	3	1	0	7	14	6	3	0	0	3	1	1	5	7	2	3	2	7	4	4	3	0	0	2	2
Chp2	NM_027363	NM_027363	uc009jos.1	Mus musculus calcineurin-like EF hand protein 2 (Chp2), mRNA	70261	chr7	122219495	122222539	106	192	172	95	303	146	167	34	407	371	283	67	591	426	840	257	375	573	317	211	412	118	110	393	54	131	47	313	246	509	103	460	333	583	1038	568	295	189	1052	198	194
Oser1	NM_025699;AK139692	NM_025699	uc008nsq.2;uc008nsr.1	Mus musculus oxidative stress responsive serine rich 1 (Oser1), mRNA	66680	chr2	163405821	163424697;163419470	1342	1381	1389	1376	1192	1395	1403	1178	1032	1463	1479	1590	1256	1163	1175	1788	1831	1207	1858	1563	1742	1149	1103	1675	1059	1705	1620	1266	1488	998	1100	1593	1794	1611	1639	1721	1329	1539	1172	1832	1146
Bcas3os1	AK018376;NR_045875		uc007krw.1;uc007krv.1	Mus musculus breast carcinoma amplified sequence 3, opposite strand 1 (Bcas3os1), long non-coding RNA		chr11	85702199;85704142	85719744	0	0	0	0	0	0	2	0	1	0	0	0	0	1	0	0	0	0	2	0	0	0	0	0	0	0	0	0	0	1	0	1	0	0	0	0	0	0	0	0	0
Tmem47	NM_138751	NM_138751	uc009tre.2	Mus musculus transmembrane protein 47 (Tmem47)	192216	chrX	81070643	81097875	271	184	335	307	302	253	334	112	227	249	243	166	315	381	372	260	361	421	238	513	382	185	159	245	248	334	372	225	281	261	160	250	353	347	304	331	378	196	316	223	192
Ccdc28b	AK007427;NM_025455;AK031278;AK003287	NM_025455	uc008uxw.1;uc008uxu.1;uc008uxt.1;uc008uxv.1	Mus musculus coiled coil domain containing 28B (Ccdc28b), mRNA	66264	chr4	129619274;129620475;129619273	129621421;129623908	298	230	322	224	237	202	227	127	348	275	252	134	232	328	496	200	191	382	283	159	192	194	148	277	211	209	148	283	210	236	261	318	308	408	402	286	171	447	330	314	264
AW146154	BC089503;NM_001033530	NM_001033530	uc009glq.1;uc009glr.1	Mus musculus expressed sequence AW146154 (AW146154), mRNA	101835	chr7	41478873;41489846	41499890	306.14	322.17	410.66	348.35	278.46	358.55	335.83	295.71	175.12	342.91	306.59	340.66	293.41	258.26	268.34	379.59	370.92	308.25	508.3	317.14	334.99	317.66	299.67	414.91	198.23	350.37	332.57	221.13	379.43	179.65	239.33	314.52	335.09	331.7	359.3	302.13	355.42	284.87	185.63	347.35	209.01
Otor	NM_020595	NM_020595	uc008mqc.1	Mus musculus otoraplin (Otor), mRNA	57329	chr2	143078491	143081699	0	0	2	1	1	0	0	0	0	0	0	0	0	0	0	1	0	0	0	0	0	0	0	0	0	0	1	0	0	0	0	0	0	1	0	0	0	1	0	0	2
Dpyd	AK149426;AK145094;NM_170778	NM_170778	uc008rdh.1;uc008rdg.1;uc008rdf.1	Mus musculus dihydropyrimidine dehydrogenase (Dpyd), mRNA		chr3	118562177	118799119;119432918;118783279	489	31	155	70	63	57	226	2	72	403	156	14	271	730	978	148	82	471	34	97	48	34	28	153	25	95	11	210	53	663	43	39	118	464	244	246	121	30	128	51	73
Lypd8	NM_027339;NM_001083884	NM_027339;NM_001083884	uc007jbk.1;uc007jbj.1	Mus musculus LY6/PLAUR domain containing 8 (Lypd8)	70163	chr11	58379031	58390541	0	1	0	0	0	2	0	0	0	0	0	0	0	0	0	1	2	0	0	0	1	0	24	1	3	0	0	2	0	0	2	0	0	0	0	0	0	0	1	0	3
Abcb6	NM_023732;AK033668	NM_023732	uc007bnx.1;uc007bny.1	Mus musculus ATP-binding cassette, sub-family B (MDR/TAP), member 6 (Abcb6), mRNA		chr1	75171640;75177909	75180283	461	304	379	294	302	274	385	240	691	403	344	220	568	505	626	370	290	510	348	338	377	275	328	330	530	397	292	480	254	380	430	248	380	565	491	473	252	435	578	266	590
Tbc1d14	NM_001113362;AK013092;AK142255;BC086316;NM_001113364;NM_133910;AK131724	NM_001113362;NM_001113364;NM_133910	uc008xes.2;uc008xew.2;uc008xer.2;uc008xet.1;uc008xeu.2;uc008xex.1;uc008xev.1	Mus musculus TBC1 domain family, member 14 (Tbc1d14)		chr5	36541279;36490603;36571180	36582397;36581789;36586224;36530623;36586226	1506	2020	2057	1885	1839	2266	1865	1957	1477	2313	2501	2022	3101	1778	1778	2449	2398	2084	2885	1865	2294	1968	1854	2717	1056	1851	1823	2109	2428	2166	1306	3367	3067	2901	4482	2551	2740	2074	3361	2333	1936
Ms4a6d	NM_026835	NM_026835	uc008gsm.1	Mus musculus membrane-spanning 4-domains, subfamily A, member 6D (Ms4a6d), mRNA	68774	chr19	11586605	11604804	1271.78	1403.22	2382.37	1961.03	2384.81	3003.69	977.68	1031.83	1193.49	1878.96	2308.11	1036.49	2364.8	1220.52	778.72	1607.35	1980.1	1133.59	2028.31	1342.69	1901.16	1268.19	1869.23	3775.09	914.96	1290.79	1578.38	1972.36	4402.77	2514	1744.36	3735.97	3508.25	1879.97	4131.34	2162.98	2274.09	2814.55	3859.02	1629.03	1448.01
Cdca7	NM_025866	NM_025866	uc008kbx.1	Mus musculus cell division cycle associated 7 (Cdca7), mRNA	66953	chr2	72476218	72486890	247	616	822	615	413	669	676	559	114	468	510	580	437	183	151	481	626	665	585	507	705	487	664	577	269	870	548	195	424	210	250	589	589	405	540	554	586	393	203	1070	294
Ccnl2	AK138938;AK048244;NM_207678	NM_207678	uc008wew.1;uc008wev.1;uc008wex.1	Mus musculus cyclin L2 (Ccnl2), mRNA		chr4	155812488	155815858;155824543	9345	7824	9083	8574	8015	7628	10039	6853	3178	9117	8567	7271	8767	7325	9343	8674	8282	8575	9303	8039	8807	6712	4435	8098	3859	9476	8045	4925	7044	7304	5657	7928	8245	8730	9357	9011	7131	5210	3853	8792	5626
Wdr47	NM_181400;AK163422	NM_181400	uc008qzj.2;uc008qzi.2	Mus musculus WD repeat domain 47 (Wdr47), mRNA	99512	chr3	108591277	108645719;108614960	506	656	566	659	604	589	712	697	369	477	693	859	780	426	424	905	806	545	901	765	749	726	589	675	392	892	833	596	652	466	436	747	1035	718	846	655	732	520	450	1373	704
Atp1a2	AK129212;AK052863;NM_178405	NM_178405	uc011wwl.1;uc007dqd.1;uc007dqc.1	Mus musculus ATPase, Na+/K+ transporting, alpha 2 polypeptide (Atp1a2), mRNA	98660	chr1	172271708;172284308	172298064	12258	5750.98	3272	3022.99	2082	1860	6114.95	151	43876	11803.9	4042.97	958	7715	25381	32512.9	2790.98	1543.96	13332.9	1563	3289.96	5260.98	887.99	11476.7	2325	28930	2369	488	20368.5	950.91	15630.9	19976	1069	3819	18562	4598.97	6893.92	2020	2085	27082	745.97	25518
AK033426	AK033426		uc007jll.1	Mus musculus adult male colon cDNA, RIKEN full-length enriched library, clone:9030022M04 product:unclassifiable, full insert sequence		chr11	66168012	66301237	1	0	0	0	0	0	3	1	0	0	0	0	0	0	0	0	0	0	1	0	1	0	1	0	0	0	2	0	1	0	0	0	0	0	0	1	0	0	0	0	0
Hotair	NR_047528		uc007xwx.2	Mus musculus HOX transcript antisense RNA (non-protein coding) (Hotair), long non-coding RNA		chr15	102944061	102947946	2	4	4	4	2	2	6	0	1	4	8	1	0	0	9	1	0	2	2	1	12	0	0	2	2	1	2	1	0	0	1	1	6	2	2	1	1	5	1	4	0
Ptpn11	NM_011202;NM_001109992;AK147354	NM_011202;NM_001109992	uc008zio.2;uc008zip.2;uc008zin.2	Mus musculus protein tyrosine phosphatase, non-receptor type 11 (Ptpn11)	19247	chr5	121130532	121191397;121153733	4183	5492	4324	4743	4077	5292	6097	6576	4020	5348	6544	7371	6710	4998	6098	6469	6469	5518	6929	5268	5893	5722	6002	5074	3935	5396	5949	4470	4744	5025	3326	6353	4940	6431	6798	5852	6701	4427	4899	4495	4265
Slc5a5	NM_053248	NM_053248	uc009mbz.2	Mus musculus solute carrier family 5 (sodium iodide symporter), member 5 (Slc5a5), mRNA	114479	chr8	70882888	70892757	24	41	469	587	17	25	56	49	6	12	30	53	13	2816	2	36	79	2499	35	29	45	31	72	22	19	34	54	13	28	20	121	28	162	27	123	26	42	27	4	102	40
Pbk	NM_023209	NM_023209	uc007ujo.1	Mus musculus PDZ binding kinase (Pbk), mRNA	52033	chr14	65805910	65817822	273	696	530	436	391	589	553	596	73	373	545	662	821	63	80	550	805	279	685	663	841	466	408	624	298	832	640	161	421	160	163	574	354	445	446	659	509	444	181	422	368
Ctdnep1	NM_026017	NM_026017	uc007jtf.1	Mus musculus CTD nuclear envelope phosphatase 1 (Ctdnep1), mRNA	67181	chr11	69981167	69990600	2042	2797	2441	2158	2186	2499	3038	2041	4117	2144	2461	2389	2485	1980	2276	2385	2521	2062	2553	1817	2734	2345	2146	2410	3146	2656	2412	2678	2127	1999	2578	2617	2410	3124	3260	2355	2613	2900	3550	2133	2997
Clec4d	AK170692;NM_010819;NM_001163161;AK155919	NM_010819;NM_001163161	uc009dqg.2;uc009dqi.2;uc009dqj.2;uc009dqh.2	Mus musculus C-type lectin domain family 4, member d (Clec4d)		chr6	123262106	123275268	154	113	282	179	349	323	92	106	124	189	247	91	89	82	119	99	204	90	247	141	164	127	193	269	98	80	317	174	440	140	164	557	569	96	487	165	207	855	312	119	412
Lyzl6	NM_027083	NM_027083	uc007lvl.1	Mus musculus lysozyme-like 6 (Lyzl6), mRNA	69444	chr11	103631074	103638874	0	0	0	0	0	0	0	0	0	2	0	0	0	0	1	0	1	0	0	1	0	0	0	0	0	0	0	1	0	0	0	0	0	1	0	0	0	0	0	0	0
1700020I14Rik	NR_027832;NR_015473		uc008lty.2;uc008ltx.2	Mus musculus RIKEN cDNA 1700020I14 gene (1700020I14Rik)		chr2	119594295	119600744	725	829	707	606	677	733	622	640	1596	683	658	1018	611	789	949	682	665	709	783	699	911	529	884	639	888	640	629	1006	677	623	864	917	676	948	1008	818	604	729	1255	594	953
Zik1	NM_009577	NM_009577	uc009fdf.1	Mus musculus zinc finger protein interacting with K protein 1 (Zik1), mRNA	22775	chr7	10487223	10495381	101	162	131	135	163	143	146	152	91	95	114	191	159	53	79	133	183	110	153	190	194	130	136	177	141	149	188	100	130	72	105	159	88	100	133	103	165	66	86	98	96
AK040992	AK040992		uc009bas.1	Mus musculus adult male aorta and vein cDNA, RIKEN full-length enriched library, clone:A530057B15 product:unclassifiable, full insert sequence		chr6	21852980	21858178	36	0	2	6	3	0	8	0	1	23	11	0	10	119	68	6	5	40	0	7	1	1	0	2	0	6	0	16	0	15	1	0	2	28	9	18	0	0	0	0	0
Oaz3	NM_016901	NM_016901	uc008qgh.2	Mus musculus ornithine decarboxylase antizyme 3 (Oaz3), mRNA	53814	chr3	94433165	94436616	13	0	0	3	4	1	0	5	1	5	4	2	0	5	3	3	1	7	5	0	1	3	1	2	2	4	4	3	1	0	3	0	0	1	3	2	2	0	0	1	2
AK157632	AK157632		uc007btp.1	Mus musculus activated spleen cDNA, RIKEN full-length enriched library, clone:F830228J04 product:weakly similar to Hypothetical Sp100 domain containing protein [Mus musculus], full insert sequence		chr1	85180463	85261014	88.61	52.55	133.62	108.09	52.56	84.9	41.2	14.44	12.41	27.89	65.68	12.41	3.5	19.52	28.81	130.56	60.16	33.9	44.92	65.36	76.72	29.56	3.22	44.81	22.58	61.44	22.82	52.93	79.12	74.86	27.28	71.24	81.42	44.46	36	58.06	69.77	8	51.75	23.37	13.67
Spata7	NM_001289574;AK169473;NM_001289572;NM_178914;NM_001289573	NM_001289574;NM_001289572;NM_178914;NM_001289573	uc033gew.1;uc007ora.2;uc011ypw.2;uc007orb.2;uc007oqz.2	Mus musculus spermatogenesis associated 7 (Spata7)	104871	chr12	98628141	98638686;98669819	165	203	264	153	153	215	166	145	107	171	215	178	220	136	151	289	269	147	217	236	247	260	173	225	127	230	195	138	118	90	126	172	134	155	175	177	186	133	117	148	148
Ppargc1b	NM_133249;AK028464	NM_133249	uc008fbx.1;uc012bdq.1	Mus musculus peroxisome proliferative activated receptor, gamma, coactivator 1 beta (Ppargc1b), mRNA	170826	chr18	61298135	61400431	88	83	61	35	58	55	66	21	364	98	83	42	65	103	148	55	42	170	69	29	82	31	99	53	153	52	37	141	61	137	142	66	51	152	120	74	59	51	186	90	122
Lig1	NM_001083188;NM_001199310;AK053906;NM_010715	NM_001083188;NM_001199310;NM_010715	uc012ezl.1;uc009ffq.1;uc009ffp.1;uc009ffr.1	Mus musculus ligase I, DNA, ATP-dependent (Lig1)	16881	chr7	13277312;13279264;13278825	13289430;13311427	855	1707	1604	1327	1026	1996	1711	1416	286	1181	1498	1529	1535	384	426	1368	1793	934	1350	1627	1844	1417	1179	1457	963	2366	1534	503	1111	666	642	1512	918	1086	1140	1246	1487	1129	460	1061	736
Pqbp1	NM_001252529;NM_001252528;NM_019478	NM_001252529;NM_001252528;NM_019478	uc029xhw.1;uc009snd.2;uc012hem.2	Mus musculus polyglutamine binding protein 1 (Pqbp1)	54633	chrX	7894518	7899269;7899000	886	1167	1175	1157	1020	1328	1256	1150	781	1159	1143	1159	1210	963	1165	1161	1230	1001	1469	996	1088	1060	893	1244	640	1247	1095	896	984	909	734	1484	1097	1432	1484	1098	1276	1590	966	1057	972
Gm1821	NR_002875	NM_011664	uc029rmc.1;uc007thb.2	Mus musculus predicted gene 1821 (Gm1821), non-coding RNA		chr11;chr14	62551503;46084026	46084957;62553206	1941.21	2636.72	2798.57	2555.57	2353.02	2683.31	2945.14	2454.05	3016.56	2898.04	2753.2	2435.71	2946.51	2646.48	3409.29	2959.51	3422.75	2476.62	3060.85	2973.56	3283.46	2890.49	2292.86	3201.11	2718.72	3096.11	2406.03	2618.2	2573.2	2510.49	2273.95	3353.58	2821.65	3195.26	3295.12	2646.3	2616.02	3179.31	3172.43	2377.44	2661.69
Kcna4	CCDS16505;NM_021275	NM_021275	uc008llu.2;uc033hoy.1	Mus musculus potassium voltage-gated channel, shaker-related subfamily, member 4 (Kcna4), mRNA		chr2	107290588;107294922	107296887;107298504	3	49	14	21	25	36	50	135	6	17	44	68	57	14	1	72	37	1	16	40	28	68	64	44	22	44	35	10	29	17	84	80	30	17	34	20	56	13	10	21	3
Bean1	NM_001141924;NM_001141925;NM_001141922	NM_001141924;NM_001141925;NM_001141922	uc012giv.1;uc009mzy.2;uc012giu.1	Mus musculus brain expressed, associated with Nedd4, 1 (Bean1)	65115	chr8	104170512	104219097	2	12	23	16	6	8	28	15	10	27	13	14	9	15	19	4	24	11	7	4	16	4	9	14	16	9	17	8	8	3	12	15	75	13	26	17	23	43	8	91	28
Ovol2	NM_152947;AB101295;NM_026924	NM_152947;NM_026924	uc008mqx.1;uc008mqv.1;uc008mqw.1	Mus musculus ovo-like 2 (Drosophila) (Ovol2)	107586	chr2	144305175	144331362;144331386;144332080	143	177	247	198	135	175	147	92	33	132	164	169	141	34	0	184	196	100	228	141	197	160	97	163	76	196	226	83	159	56	105	152	126	125	158	136	109	155	18	161	73
Haao	AK171228;NM_025325;AK002295	NM_025325	uc008dsl.1;uc012axx.1;uc008dsk.1	Mus musculus 3-hydroxyanthranilate 3,4-dioxygenase (Haao), mRNA	107766	chr17	83831353;83837172	83846790	70	79	64	64	70	96	30	31	28	77	77	29	22	12	36	51	63	53	45	45	58	44	20	78	24	67	23	42	70	52	34	81	97	61	70	55	51	25	40	47	24
Cux1	X75013;AK220173;AY037807;AK133543;NM_009986;BC079570;NM_198602;AK131704;BC014289;AF004225;AB041595	NM_009986;NM_198602	uc009aaj.1;uc009aao.1;uc009aas.1;uc009aak.1;uc009aam.1;uc009aar.1;uc009aaq.1;uc009aal.1;uc009aan.1;uc009aat.1;uc009aap.1	Mus musculus cut-like homeobox 1 (Cux1)	13047	chr5	136362294;136274244;136248134	136567431;136373459;136302521;136565828	1366	2022	1327	1659	1511	2111	1932	1927	2166	1614	1959	2117	1875	1012	1059	2086	2084	1429	2248	1676	2102	2093	1691	1433	1612	2192	1860	1592	1406	1346	1455	1958	1875	2126	1886	1667	1877	1647	1790	1915	2060
Creb3l2	NM_178661;AK086757	NM_178661	uc009bje.2;uc009bjf.2	Mus musculus non-coding RNA, oocyte_piRNA3028, complete sequence;Mus musculus cAMP responsive element binding protein 3-like 2 (Creb3l2), mRNA	208647	chr6	37331020;37327376	37331285;37442148	1620	3543	1839	2548	3787	2375	3469	2628	1700	2270	2769	2402	4365	1965	2118	3336	4034	2951	4719	4430	4489	4555	1747	3275	1234	2149	3234	2849	2925	2129	1665	3138	2543	3405	3993	3185	3468	2729	2051	1884	2866
Serpina4-ps1	NR_002861;BC031891;BC024071		uc007owq.2;uc011yrd.1;uc011yrc.1	Mus musculus serine (or cysteine) peptidase inhibitor, clade A, member 4, pseudogene 1 (Serpina4-ps1), non-coding RNA		chr12	104077958	104084300;104086920	6	0	3	3	1	0	0	1	0	0	1	0	0	0	2	0	0	2	0	0	0	0	0	1	0	1	0	1	1	0	0	0	5	1	0	1	1	0	0	11	7
Phf11b	NM_001164327	NM_001164327	uc011zml.1	Mus musculus PHD finger protein 11B (Phf11b), mRNA	236451	chr14	59320963	59341330	450.3	443.46	494.45	706.56	661.33	846.26	320.18	327.94	263.05	635.72	718.75	346.21	267.02	379.66	296.5	576.49	596.89	290.13	549.21	369.58	539.8	402.56	375.49	802.19	249.35	528.94	174.99	472.61	1080.14	689.68	475.47	715.64	652.16	487.84	697.34	572.14	464.97	366.11	631.25	353.54	150.63
Alg8	NM_199035	NM_199035	uc009ijc.2	Mus musculus asparagine-linked glycosylation 8 (alpha-1,3-glucosyltransferase) (Alg8), mRNA	381903	chr7	97371616	97392158	417	482	603	410	373	484	437	446	206	447	532	472	550	341	398	570	548	484	601	473	582	488	498	482	242	507	476	279	468	295	330	414	374	404	422	430	461	388	259	405	310
Magee1	NM_053201	NM_053201	uc009uav.1	Mus musculus melanoma antigen, family E, 1 (Magee1), mRNA	107528	chrX	105120395	105123911	238	196	220	235	189	197	262	173	143	228	239	181	242	281	407	189	242	304	283	197	196	183	179	313	93	139	165	233	193	278	116	246	245	363	501	260	304	290	267	161	167
Ssfa2	NM_080558;AK037213;AK169543	NM_080558	uc008kgx.1;uc008kgv.2;uc008kgw.2	Mus musculus sperm specific antigen 2 (Ssfa2), mRNA	70599	chr2	79635424;79639181	79672964	1791	2669	1727	2597	1772	2267	3617	2140	1152	2087	2630	1403	2807	1141	1399	2973	2802	1729	2781	3047	2709	2521	1379	1742	831	2709	1467	1176	2395	1651	1347	2387	4013	2800	2288	2848	1598	889	1272	4440	1998
Gtpbp1	NM_013818	NM_013818	uc007wuf.1	Mus musculus GTP binding protein 1 (Gtpbp1), mRNA	14904	chr15	79690895	79721479	1767	2369	1926	2363	1939	2612	2313	2113	1385	2197	2798	2286	1991	1633	1581	2746	2303	2047	2805	2099	2379	2243	1768	2164	1302	2611	2147	1750	2121	1902	1348	2497	2109	2534	2473	2136	2089	2128	1537	2507	1642
9330171B17Rik	AK038478		uc009hys.1	SubName: Full=MCG147196; SubName: Full=Protein 9330171B17Rik		chr7	79710282	79712357	0	0	5	1	0	1	0	0	0	1	1	2	1	0	0	0	0	0	1	0	2	0	0	0	0	0	0	0	0	1	1	0	0	0	0	0	0	0	0	4	0
Cdca2	NM_001110162;NM_175384;AK031083	NM_001110162;NM_175384	uc007ulc.2;uc007ulb.2;uc007uld.2	Mus musculus cell division cycle associated 2 (Cdca2)	108912	chr14	67676353;67698935	67715841;67715610	232	580	479	326	306	459	392	589	74	346	492	624	505	72	71	404	616	210	521	504	643	582	347	526	195	682	553	135	297	182	185	315	279	304	309	423	420	263	147	399	309
AK019237	AK019237		uc007whr.1	Mus musculus 11 days embryo whole body cDNA, RIKEN full-length enriched library, clone:2700073G24 product:unclassifiable, full insert sequence		chr15	75921057	75921529	19	12.3	10.19	6.14	8	21.49	14.23	9.05	3.1	8	5.05	6.06	10.09	2.03	6	7.11	3.06	9.04	8.16	8.04	11.32	6.09	5.06	7	0	6.02	0	4	1.01	8.08	3.06	12.06	5.03	9.17	5.04	5.03	4.11	10.26	0	16.08	6
BC068281	NM_173416;AK164024;CCDS25793;NM_001170858	NM_173416;NM_001170858	uc007myl.2;uc033gck.1;uc007myn.2;uc007mym.2	Mus musculus cDNA sequence BC068281 (BC068281)	238037	chr12	4850145;4843302	4856967;4851942;4852053;4852913	103	271	128	196	173	199	214	279	226	162	226	241	204	127	148	237	269	158	235	188	250	247	161	174	155	287	206	170	167	169	176	245	119	238	193	213	222	153	142	152	183
Zfp386	NM_001004066;AK043310;NM_001286214;NM_019565	NM_001004066;NM_001286214;NM_019565	uc007pha.1;uc007phc.2;uc007phb.2;uc033ggk.1	Mus musculus zinc finger protein 386 (Kruppel-like) (Zfp386)		chr12	116047723	116063207;116055015	615	849	830	835	914	895	996	908	696	774	1010	896	796	729	836	1080	1203	837	987	969	1133	1009	804	861	606	1263	734	727	789	529	814	940	684	895	759	736	863	463	566	629	657
Stk38l	NM_172734;AK045971	NM_172734	uc009esi.2;uc009esh.2	Mus musculus serine/threonine kinase 38 like (Stk38l), mRNA		chr6	146724929	146778814	993	1348	1261	1342	1246	1382	1377	1391	531	1104	1977	1425	1211	673	546	1593	1676	1053	1791	1754	1490	1423	926	1148	771	1623	2078	1047	1366	847	937	1529	952	1071	1226	1410	1343	1071	615	1093	699
Cox15	NM_144874	NM_144874	uc008hot.2	Mus musculus cytochrome c oxidase assembly protein 15 (Cox15), mRNA	226139	chr19	43733253	43753000	1048	1107	1151	1065	955	1158	1140	1104	1162	1397	1279	1130	1270	1128	1303	1373	1230	1131	1299	1186	1173	1060	1054	1027	972	1161	1147	911	1009	1168	833	1320	958	1281	1225	1134	1104	632	1000	750	932
AW549877	BC016504;NM_145930	NM_145930	uc007vcg.1;uc007vch.1	Mus musculus expressed sequence AW549877 (AW549877), mRNA	106064	chr15	3982034	3992078;3995752	2238	2472	1897	2405	2254	2269	2647	3134	1098	2452	3013	3395	2572	2040	2328	3751	3264	2263	4050	2790	2801	2832	2291	3494	1140	3654	3023	1780	2541	1958	1574	2637	2396	2858	2789	2713	2669	1169	1233	2291	1421
Coro1b	NM_011778	NM_011778	uc008fyy.1	Mus musculus coronin, actin binding protein 1B (Coro1b), mRNA	23789	chr19	4148662	4154035	4654	5189.85	6192.26	5406.1	5538.84	6071.23	6252.85	5262.59	2246.67	6479.23	6253.69	5867.24	5997.97	5690.22	6359.17	5755.38	5938.88	6023.68	6311.02	5270.76	5236.16	5180.81	5137.29	6766.92	2284.52	5853.91	5938.75	3883.9	5651.13	6301.13	2913.66	6958.03	6032.84	6696.81	8473.53	5603.17	6710.01	6617.31	5363.65	5187.53	3906.71
Uts2r	NM_145440	NM_145440	uc007mvj.1	Mus musculus urotensin 2 receptor (Uts2r), mRNA	217369	chr11	121160270	121161973	0	4	11	6	0	3	0	0	19	2	2	7	1	1	4	1	0	8	7	0	5	0	8	0	22	1	1	16	5	4	20	12	6	4	13	3	5	37	23	3	32
Pdgfa	AY324648;NM_008808	NM_008808	uc009afx.2;uc009afw.2	Mus musculus platelet derived growth factor, alpha (Pdgfa), mRNA	18590	chr5	138976971	138994953	366	1278	726	824	930	865	1468	1640	377	485	865	1313	939	258	304	938	1347	504	1160	889	879	1425	1051	719	513	867	1398	594	668	411	654	1188	602	600	979	820	1420	1343	423	744	486
Fbxo4	NM_134099	NM_134099	uc007vcf.2	Mus musculus F-box protein 4 (Fbxo4), mRNA	106052	chr15	3963563	3979573	596	564	666	494	547	689	698	683	296	764	794	659	754	876	870	681	596	740	851	562	550	582	499	616	269	731	604	540	591	733	382	693	604	739	900	669	690	864	616	498	416
Uba1	NM_009457;NM_001136085;NM_001276316;NM_001276317	NM_009457;NM_001136085;NM_001276316;NM_001276317	uc033jos.1;uc009stm.3;uc009stl.2;uc033jot.1	Mus musculus ubiquitin-like modifier activating enzyme 1 (Uba1)		chrX	20658301;20662895;20658503	20683179	7328	10279	8042	9252	8464	10432	10811	12007	7464	9846	11671	13230	11932	6976	8900	10849	12872	9777	11626	10884	11386	10873	10491	9679	6909	12198	9719	7763	9514	8874	7039	11227	7775	11158	10454	10147	11331	9038	8124	8013	7989
Pcsk4	NM_008793;AK161504;BC052535	NM_008793	uc007gcr.2;uc007gcs.2;uc011xiq.1	Mus musculus proprotein convertase subtilisin/kexin type 4 (Pcsk4), mRNA	18551	chr10	80321282	80329473;80323127	261	109	210	121	71	105	201	103	63	119	116	88	115	287	241	106	82	141	96	80	91	113	41	107	46	125	87	71	75	169	66	76	76	153	102	86	103	76	44	121	49
Rabl2	AK170205;NM_026817;AK209433;AK051232	NM_026817	uc007xhf.1;uc007xhd.1;uc007xhh.1;uc007xhg.1	Mus musculus RAB, member of RAS oncogene family-like 2 (Rabl2), mRNA	68708	chr15	89582526;89586231	89584390;89591923	290	556	566	398	474	463	595	424	184	454	451	455	486	297	277	598	500	371	641	444	569	439	370	542	247	583	537	297	435	285	255	476	391	436	502	443	532	484	258	372	275
Rad54l2	NM_030730	NM_030730	uc009rko.1	Mus musculus RAD54 like 2 (S. cerevisiae) (Rad54l2), mRNA	81000	chr9	106688079	106789213	892	1363	1014	1143	1225	1354	1274	1652	791	1339	1788	1674	1888	1027	1047	1765	1848	1292	1903	1701	1766	1582	1424	1615	811	1738	1533	1058	1354	1160	865	1636	1187	1479	1597	1487	1610	911	824	1288	1091
4930544M13Rik	NR_045976;AK076988		uc007rxs.1;uc007rxr.1	Mus musculus RIKEN cDNA 4930544M13 gene (4930544M13Rik), long non-coding RNA		chr13	114607227;114608872	114697822;114656824	0	1	0	0	0	1	0	0	0	0	0	0	0	0	0	1	0	0	0	0	3	0	0	2	0	0	0	0	0	2	0	0	0	0	0	4	0	1	0	0	0
AK015341	AK015341		uc007pbz.1	Mus musculus adult male testis cDNA, RIKEN full-length enriched library, clone:4921507G05 product:unclassifiable, full insert sequence		chr12	110841028	110843804	0	0	0	0	0	0	0	0	0	0	0	0	0	0	0	0	0	0	0	0	2	2	0	0	0	0	1	0	2	1	1	0	0	0	0	0	1	1	0	0	0
Tsen34	NM_024168;AK206367;NM_001164205;NM_001164204	NM_024168;NM_001164205;NM_001164204	uc009evy.2;uc009evw.2;uc029wdc.1;uc009evv.2;uc009evu.2	Mus musculus tRNA splicing endonuclease 34 homolog (S. cerevisiae) (Tsen34)	66078	chr7	3695712;3695351;3693609;3694507	3701035;3695833	1118	1424	1744	1478	1553	1614	1709	1363	962	1491	1466	1403	1778	1571	1743	1339	1341	1754	1636	1310	1555	1327	1132	1698	950	1655	1396	1178	1164	1386	950	1693	1744	1835	2103	1523	1679	1918	1473	1641	1320
Gjb2	NM_008125;CCDS27153	NM_008125	uc033gre.1;uc007ucx.2	Mus musculus gap junction protein, beta 2 (Gjb2), mRNA	14619	chr14	57098601;57100068	57100749;57104702	29	18	786	56	6	43	5	3	19	11	11	0	72	40	23	28	10	169	41	12	3	3	11	8	8	7	30	7	22	24	9	20	2162	50	72	9	13	9	16	5364	1671
Itgb2	AK169587;NM_008404;BC145644;AK161236	NM_008404	uc011xhe.1;uc007fvw.1;uc011xhf.1;uc007fvv.1	Mus musculus integrin beta 2 (Itgb2), mRNA	16414	chr10	77541931;77530347	77565674	2341	1972	2505	2748	3324	3885	1343	1166	1545	3298	3536	1064	2283	1434	2053	2589	2366	1760	2375	2084	2086	2124	1861	3953	980	2115	1292	1888	4727	3236	1722	4524	3320	2643	4860	2677	2549	1726	3270	1590	3618
Zfp513	AK185045;NM_001177901;NM_175311	NM_001177901;NM_175311	uc008wxo.2;uc008wxq.1;uc008wxn.1	Mus musculus zinc finger protein 513 (Zfp513)	101023	chr5	31199780;31198980	31202042;31202303;31200822	838	883.75	1165	1202	846	1096	1046	916	436	1107	1116	968	953	726	765	1023	811	919	1009	629	827	860	802.58	985	492	867.49	957	670	849	799.54	631	1160	1003	1011	1344	925	1019	1002	607	990.24	681.13
Vmn2r-ps129	NR_033648		uc012als.1	Mus musculus vomeronasal 2, receptor, pseudogene 129 (Vmn2r-ps129), non-coding RNA		chr17	23004970	23006659	0	0	0	0	3	0	0	0	0	0	0	1	0	1	0	0	0	0	0	0	0	0	0	0	1	0	0	0	0	0	0	0	0	0	0	0	1	0	0	0	0
Pcdha5	NM_009959	NM_009959	uc008eoz.2	Mus musculus protocadherin alpha 5 (Pcdha5), mRNA		chr18	36960439	37187660	0	1.67	0	0	0	0	5.41	1.44	0	0	0	0	0	0	12.76	2.59	0	0	0	0	0	1.76	7.38	3.74	0	6.03	0	2.84	4.91	5.37	0	0	16.88	0	12.62	5.47	0	5.34	7.38	1.65	7.85
Ccno	NM_001081062	NM_001081062	uc007rwz.1	Mus musculus cyclin O (Ccno), mRNA	218630	chr13	112987801	112990778	16	11	12	9	8	18	16	22	2	0	5	14	60	10	15	34	21	4	9	18	14	47	8	19	7	2	10	15	4	19	3	15	5	20	9	17	16	4	1	10	9
Dhdds	AK034277;AK014317;NM_026144;AK017556	NM_026144	uc008vdv.1;uc008vdt.1;uc008vdu.1;uc008vds.1	Mus musculus dehydrodolichyl diphosphate synthase (Dhdds), mRNA	67422	chr4	133969056;133970192	134000864	1067	1058	1119	1123	1028	1081	1122	760	626	1142	1182	956	1319	1079	1271	1273	1143	1367	1270	1170	1276	945	799	1107	588	1085	1084	777	936	1019	743	1185	1098	1268	1364	1219	1074	1247	871	940	805
Zyg11b	NM_001033634;AK162646	NM_001033634	uc008uay.2;uc008uax.2	Mus musculus zyg-ll family member B, cell cycle regulator (Zyg11b), mRNA		chr4	108227754;108251158	108301090	1599	1629	1322	1363	1556	1365	1601	1869	2835	1557	1781	1946	1669	1781	2034	1777	1933	1780	2048	1780	1897	1623	1898	1717	1949	1596	1224	1913	1461	1452	1898	1945	1469	2241	2073	1576	1689	1353	2211	1348	1938
Man1a2	NM_010763	NM_010763	uc008qqw.3	Mus musculus mannosidase, alpha, class 1A, member 2 (Man1a2), mRNA	17156	chr3	100562204	100685473	1519	2160	1928	2053	1928	2216	2553	2271	878	1995	2602	2343	2170	1278	1325	2538	2790	2073	2695	2246	2538	2222	2004	2372	1172	3132	2036	1446	2003	1503	1387	2838	2094	2260	2561	2305	2344	1638	1318	1979	1547
Sim1	NM_011376	NM_011376	uc007fal.1	Mus musculus single-minded homolog 1 (Drosophila) (Sim1), mRNA	20464	chr10	50895650	50989152	0	6	0	0	1	0	0	0	20	0	2	2	1	2	0	1	0	0	1	1	93	0	3	1	8	1	0	5	1	4	13	8	15	3	4	3	2	0	13	0	9
Samhd1	NM_001139520;AK078936;NM_018851;AK128954;AK152815	NM_001139520;NM_018851	uc008noo.1;uc008non.2;uc012chy.1;uc008nop.1;uc012chz.1	Mus musculus SAM domain and HD domain, 1 (Samhd1)		chr2	157099400;157097528;157103344;157119563	157135222	12821	9296	13501	14178	12235	16210	10048	6177	4929	16949	16725	6335	5970	8227	7890	16058	10049	7147	11005	9039	9607	8793	6350	14874	5248	13136	5813	11200	16614	12525	7594	15654	12314	10625	15314	14208	9751	5770	10320	6616	4407
Pde4d	DQ665892;AF038896;DQ665895;AK039692;DQ665893;NM_011056;AY388962	NM_011056	uc007rvn.2;uc007rvj.2;uc007rvi.1;uc007rvg.2;uc007rvl.2;uc007rvh.1;uc007rvm.2	Mus musculus phosphodiesterase 4D, cAMP specific (Pde4d), mRNA	238871	chr13	108654104;109686155;109926843;109903301;109260811	109955969;109933961;109773441	462	983	558	479	713	578	592	837	3335	694	921	950	659	492	576	711	1171	595	1027	476	1159	578	1478	1192	3092	751	827	1627	702	550	2126	938	686	1312	1337	667	941	892	2643	636	2255
Nubp1	AK020876;NM_011955	NM_011955	uc007ydn.2;uc007ydo.2	Mus musculus nucleotide binding protein 1 (Nubp1), mRNA		chr16	10411937	10420551;10424425	831	1274	1323	1215	1174	1480	1362	1035	537	1055	1197	950	962	695	642	1220	1283	874	1203	1098	1145	987	812	1074	653	1238	1023	675	974	787	660	1306	1041	1020	1265	1140	1113	1163	699	1090	750
Hlx	NM_008250	NM_008250	uc007dyn.2	Mus musculus H2.0-like homeobox (Hlx), mRNA	15284	chr1	184727144	184732493	168	194	224	189	284	287	251	113	139	239	279	130	345	157	391	148	135	193	213	149	213	215	110	258	90	176	166	138	212	218	118	341	265	315	537	282	294	299	298	227	186
Slc25a25	NM_146118;NM_001164358;BC022114;NM_001164357	NM_146118;NM_001164358;NM_001164357	uc008jfo.2;uc008jfp.2;uc008jfn.1;uc008jfq.2	Mus musculus solute carrier family 25 (mitochondrial carrier, phosphate carrier), member 25 (Slc25a25)	227731	chr2	32414486	32424005;32431151;32451470	858	554	552	507	463	529	547	462	1712	943	692	478	880	1317	1567	461	508	928	488	490	610	467	745	540	4829	475	417	1777	555	1077	1494	475	597	1156	802	643	624	586	1880	576	1188
Ctdspl2	BC066219;AK169248;NM_212450;AK053513;AK041422	NM_212450	uc008maa.1;uc008lzw.1;uc008lzy.1;uc008lzx.1;uc008lzz.1	Mus musculus CTD (carboxy-terminal domain, RNA polymerase II, polypeptide A) small phosphatase like 2 (Ctdspl2)		chr2	121956452	121994196;121990394;122013586	447	762	509	565	603	692	832	843	302	649	804	1353	637	443	406	844	1022	559	876	938	939	750	711	723	409	895	768	426	682	443	412	802	504	636	702	684	746	371	404	525	402
Six5	NM_011383	NM_011383	uc009fkr.1	Mus musculus sine oculis-related homeobox 5 (Six5), mRNA	20475	chr7	19094543	19098345	559	408	501	494	539	431	565	325	235	524	433	327	441	525	798	403	344	635	571	405	385	449	243	446	237	362	458	326	349	471	292	469	440	552	603	457	487	511	258	377	350
Oas1b	NM_001083925;X55982	NM_001083925	uc008zie.1;uc008zif.1	Mus musculus 2'-5' oligoadenylate synthetase 1B (Oas1b), mRNA;Mus musculus 2'-5' oligoadenylate synthetase 1B (Oas1b), long non-coding RNA		chr5	120812634;120814416	120824160;120821426	924	812	1026	1193	809	1369	824	881	221	895	981	1104	243	435.74	455	1378	781	446	976	715	726	881	761	775	507	862	611	581	1056	774	563	1032	829	781	776	1013	750	511	378	604	232
Sel1l	AK161546;NM_001039089;NM_011344;AK160420;AK005544	NM_001039089;NM_011344	uc007olb.1;uc007okx.1;uc007okz.1;uc007oky.1;uc007ola.1	Mus musculus sel-1 suppressor of lin-12-like (C. elegans) (Sel1l)		chr12	91832174;91841457;91819980;91806042	91849157	3708	4515	3631	3925	3734	3999	4469	5031	3168	4213	5072	4685	5186	3561	4394	5701	5773	4306	5460	4535	4849	4896	3427	4781	3058	5381	4311	3487	4034	4213	3129	5490	4410	5479	5650	5340	5345	3089	3867	3598	3842
Obp2a	NM_153558	NM_153558	uc008itf.1	Mus musculus odorant binding protein 2A (Obp2a), mRNA	227627	chr2	25700073	25703326	0	0	0	0	0	2	2	0	4	3	1	0	0	0	0	0	0	0	0	0	1	0	1	0	0	0	0	0	1	0	0	2	0	0	1	0	0	0	0	0	0
Pomc	NM_001278584;NM_008895;NM_001278581;NM_001278582;NM_001278583	NM_001278584;NM_008895;NM_001278581;NM_001278582;NM_001278583	uc007mxg.2;uc033gcj.1;uc033gci.1;uc007mxe.2;uc007mxf.2	Mus musculus pro-opiomelanocortin-alpha (Pomc)		chr12	3954944	3960643	20	7	1	0	3	4	2	2	3	5	4	2	5	9	11	2	3	3	3	1	4	0	0	11	2	2	1	2	4	7	6	4	5	5	3	8	2	6	8	4	6
Nhlrc1	NM_175340	NM_175340	uc007qhp.2	Mus musculus NHL repeat containing 1 (Nhlrc1), mRNA	105193	chr13	47012556	47014850	45	57	67	39	16	37	35	24	314	62	36	23	59	93	97	21	19	100	33	39	68	31	54	65	182	27	13	102	34	64	146	60	81	87	77	49	41	72	235	82	192
Per3	AK036345;NM_001289877;NM_011067;AK166514;NM_001289878	NM_001289877;NM_011067;NM_001289878	uc008vyh.2;uc012dpx.2;uc008vyg.1;uc008vyi.2;uc012dpy.2;uc008vye.2	Mus musculus period circadian clock 3 (Per3)		chr4	151011436;151003654;151024189;151028714	151027410;151044665	1007	1766	1568	1669	1467	1471	2937	1694	1270	1065	1493	1595	1157	981	1108	1378	1258	553	1251	1049	1328	1491	850	1079	1014	1596	1068	1020	877	1195	953	1666	1535	1526	1418	1238	1203	1188	1045	1091	1407
Nkiras2	NM_028024;AK015918	NM_028024	uc007llu.1;uc007llt.1	Mus musculus NFKB inhibitor interacting Ras-like protein 2 (Nkiras2), mRNA	71966	chr11	100622954;100620283	100627602	794.64	1288.73	1184.78	1150.45	1118.83	1343	1279	1165	801.47	1025.94	1178.1	1194	1496.02	946	1031.59	1522.47	1624.54	1113.47	1493	1308.2	1572.79	1304	926.24	1454.14	759.89	1410	1469	939.9	952.39	973.9	799	1308.09	1054.64	1219.03	1326.18	1154	1308	1188	946	1113.73	974.12
Copg2	NM_017478	NM_017478	uc029vty.2	Mus musculus coatomer protein complex, subunit gamma 2 (Copg2), mRNA	54160	chr6	30747553	30896794	1577	2661	2113	2219	2392	2281	2442	3358	988	2151	2700	3014	3427	1527	1599	3002	3114	2259	3455	2902	3056	2700	2593	2717	1178	3063	2419	1856	2276	1690	1855	3029	2071	2206	2227	2243	2967	1666	1175	2399	1559
AK085942	AK085942		uc007sgd.1	Mus musculus 16 days neonate heart cDNA, RIKEN full-length enriched library, clone:D830032D10 product:unclassifiable, full insert sequence		chr14	13932893	13949558	0	0	0	0	0	0	0	0	0	0	0	1	0	0	0	1	0	0	0	1	0	0	0	0	0	0	0	0	0	0	0	0	0	0	0	0	0	0	3	0	0
Ddx26b	AK144026;BC051161;NM_172779;AK160627	NM_172779	uc009tgg.2;uc009tgh.2;uc009tge.2;uc009tgf.2	Mus musculus DEAD/H (Asp-Glu-Ala-Asp/His) box polypeptide 26B (Ddx26b), mRNA		chrX	56495017;56454838	56495729;56495720;56507843	818	892	1093	886	1003	816	904	955	759	951	903	847	1027	919	870	1071	982	1066	1381	888	949	1004	707	1623	670	934	1021	734	981	725	642	1118	1307	1143	1504	939	985	533	850	1840	941
Apoa1bp	NM_144897	NM_144897	uc008ptu.1	Mus musculus apolipoprotein A-I binding protein (Apoa1bp), mRNA	246703	chr3	88056522	88058495	1555	1460	1563	1464	1354	1534	1809	1381	1112	1740	1457	1337	1422	1693	1825	1540	1616	1787	1662	1468	1598	1650	1011	1465	1028	1901	1401	1242	1237	1431	1082	1809	1333	1882	1741	1486	1594	2131	1334	1258	1220
Zfp236	AK041130;BC145180;NM_177832;BC145179	NM_177832	uc008fub.2;uc008fua.2;uc012bfo.1;uc012bfp.1	Mus musculus zinc finger protein 236 (Zfp236), mRNA		chr18	82593596	82692734;82617889	1172	1852	1558	1471	1636	1742	2065	2235	842	1388	2073	2685	2078	965	919	2093	2076	1216	2289	1835	2110	2039	1801	1886	1167	2307	2025	1351	1783	1105	1300	1993	1505	1862	1760	1700	1844	959	1018	1658	1318
Lrrc10b	NM_001111140	NM_001111140	uc012bio.2	Mus musculus leucine rich repeat containing 10B (Lrrc10b), mRNA	278795	chr19	10455370	10457447	0	1	8	2	3	1	7	0	6	5	2	2	9	9	3	4	5	11	2	3	1	1	4	7	4	2	3	2	3	3	2	13	4	3	9	12	3	4	7	3	6
Ube2d2a	NM_019912	NM_019912	uc012bbj.1	Mus musculus ubiquitin-conjugating enzyme E2D 2A (Ube2d2a), mRNA	56550	chr18	35771558	35807172	3006.07	3074.31	3938.82	3211.01	3124.69	3494.33	3611.1	3289.17	2120.67	3588.39	3557.66	3224.88	3690.4	3429.17	3718.79	3627.23	4109.5	3589.8	3995.47	3130.24	3667.88	2986.94	2712.05	4059.81	2453.73	3694.87	3196.18	2920.13	3578.63	2751.47	2242.42	4279.3	4250.43	3883.2	4772.22	3929.72	3834.85	3626.54	3451.31	3507.32	2582.79
Mthfd1	NM_138745;AK133848	NM_138745	uc011yny.1;uc007nxz.2	Mus musculus methylenetetrahydrofolate dehydrogenase (NADP+ dependent), methenyltetrahydrofolate cyclohydrolase, formyltetrahydrofolate synthase (Mthfd1), mRNA	108156	chr12	76255231	76319820	959	1795	1278	1368	1071	1499	1672	1674	1476	1225	1533	1729	1994	887	1111	1587	1782	1344	1873	1667	1736	1749	1564	1399	1206	2183	1239	1267	1293	1127	1274	1596	1232	1390	1348	1310	1585	1177	1323	1334	1455
Chd2	NM_001081345;AK133596	NM_001081345	uc012fmw.1;uc009hrd.2	Mus musculus chromodomain helicase DNA binding protein 2 (Chd2), mRNA	244059	chr7	73426651;73504987	73541746	2093	3077	2228	2399	2791	2617	2817	4192	2344	2645	3503	4729	3221	1721	1501	3813	3868	2154	3980	3312	3660	3437	2691	3350	1991	3520	3305	2264	2621	1887	2158	3242	2283	2952	2920	2658	2696	1431	2000	2391	2202
Noxo1	BC119528;NM_027988	NM_027988	uc008axs.2;uc008axu.2	Mus musculus NADPH oxidase organizer 1 (Noxo1), mRNA		chr17	24696233;24698219	24700529	907	1133	1085	1226	1144	1515	1785	1329	166	1088	1291	1284	669	407	145	1417	1155	484	1511	1095	1087	1346	619	1128	481	1536	983	519	1070	503	634	979	677	828	965	824	931	801	196	555	472
Ccdc41os1	NR_015524		uc007gvv.2	Mus musculus coiled-coil domain containing 41, opposite strand (Ccdc41os1), long non-coding RNA		chr10	94673492	94688613	288	326	387	303	328	332	281	388	183	349	349	289	387	289	265	519	367	328	467	383	442	434	237	500	184	432	328	207	301	244	225	431	243	326	335	349	385	147	199	306	215
AK136882	AK136882		uc008rkt.1	Mus musculus adult male diencephalon cDNA, RIKEN full-length enriched library, clone:9330210C06 product:unclassifiable, full insert sequence		chr3	134152725	134240641	0	4	0	0	2	0	0	0	0	0	0	0	0	0	0	1	0	1	0	0	1	2	0	0	0	0	0	0	0	0	0	0	0	0	3	0	0	0	0	0	0
AK014951	AK014951		uc009rnw.1	Mus musculus adult male testis cDNA, RIKEN full-length enriched library, clone:4921523L03 product:unclassifiable, full insert sequence		chr9	107991805	107995652	0	0	0	0	0	0	0	1	0	0	1	1	0	0	4	0	2	0	0	0	0	0	0	0	0	0	1	0	0	0	0	0	0	0	1	1	0	0	1	0	0
Ints1	CCDS57399;NM_026748;BC063266;BC027811;AK155838	NM_026748	uc012efz.1;uc009ahb.1;uc009agz.2;uc009ahc.2;uc033ini.1	Mus musculus integrator complex subunit 1 (Ints1), mRNA		chr5	139751281;139761282;139767097	139771723;139775678;139754847	1982	3429	2438	3002	2508	3418	3792	2852	1424	1750	2821	3334	2522	1066	1067	2933	2405	1619	3139	2281	2704	2665	2151	2266	1480	3041	2864	1822	2118	1695	1763	2785	2017	2950	2800	2364	2661	1916	1289	2017	1800
1700093K21Rik	NM_026105;NM_001110133	NM_026105;NM_001110133	uc011xsd.1;uc007ife.1	Mus musculus RIKEN cDNA 1700093K21 gene (1700093K21Rik)	67358	chr11	23516202	23519195;23519942	16	4	0	4	6	7	1	6	1	4	2	1	2	1	3	2	5	1	5	5	6	0	1	12	2	6	7	1	4	1	0	1	0	7	8	8	2	0	0	1	4
Itih3	CCDS49434;NM_008407	NM_008407	uc033goy.1;uc033goz.1	Mus musculus inter-alpha trypsin inhibitor, heavy chain 3 (Itih3), mRNA	16426	chr14	30908573	30923587	16	28	33	9	25	18	5	2	28	25	11	4	23	21	24	15	24	34	13	6	5	3	22	11	13	8	0	23	32	52	11	31	51	72	71	27	20	24	42	16	21
Gm2042	NM_001270792;NM_001270793;AK139641	NM_001270792;NM_001270793	uc029ruk.2;uc007ojp.4;uc007ojh.3;uc007oji.3;uc007ojo.4	Mus musculus predicted gene 2042 (Gm2042)	193322	chr12	87954479;87602664	87608850;87960682	0	3	0	10	0	3	0	0	0	0	4.78	2	0	0	0	0	5	0	2	8	3	1	1	1	2	56	0	1	4	0	2	0	0	0	0	12	1	0	0	0	0
AK193543	AK193543		uc029wob.1	Mus musculus cDNA, clone:Y1G0112K10, strand:unspecified		chr7	118688555	118688773	7.58	0	8.89	0	5.2	6.67	8.54	3.3	0	7.32	1.8	1.83	7.22	10.9	0	11.14	4.33	14.18	7	8.25	6.5	5.11	7.13	16.86	0	2.24	11.17	5.71	11.26	6	6.16	0	3.63	2.12	4.9	0	2.16	0	8.08	0	5.76
Nxf2	NM_001289736;NM_031259;AK015471;NM_001289735	NM_001289736;NM_031259;NM_001289735	uc009ugt.2;uc009ugu.2;uc033jsx.1;uc009ugv.2	Mus musculus nuclear RNA export factor 2 (Nxf2)	83454	chrX	134944525	134963897;134956350;134964754	1	8	2	1	2	6	4	3	2	9	5	2	2	2	5	4	5	6	8	0	7	2	2	9	3	3	3	3	6	0	2	14	1	2	15	3	7	4	7	2	1
Krt1	NM_008473	NM_008473	uc007xuc.1	Mus musculus keratin 1 (Krt1), mRNA	16678	chr15	101845425	101850786	0	0	8	8	0	4	0	0	1	0	0	3	1	4	0	2	2	4	1	2	1	1	0	5	0	1	272	0	0	0	1	6	58055	1	11	4	2	2	12	102990	2642
Hoxb5	NM_008268	NM_008268	uc007lbu.2	Mus musculus homeobox B5 (Hoxb5), mRNA	15413	chr11	96303511	96306121	155	207	246	251	260	266	314	230	57	190	196	272	116	112	169	240	213	146	283	131	182	250	169	289	122	287	298	157	188	124	148	183	168	199	207	215	227	218	76	205	135
Amdhd2	NM_172935;AK182128;AK078259	NM_172935	uc008aum.1;uc008aun.1;uc008auo.1	Mus musculus amidohydrolase domain containing 2 (Amdhd2), mRNA		chr17	24162219;24155834;24155832	24156672;24163733	308	268	525	302	375	382	319	93	298	494	416	134	519	480	667	277	252	522	268	242	303	219	219	558	187	236	161	332	369	615	237	524	563	591	947	443	400	557	583	311	318
Scyl1	NM_023912;HM856325;AK161813	NM_023912	uc008gfi.1;uc012bhd.1;uc008gfh.1	Mus musculus SCY1-like 1 (S. cerevisiae) (Scyl1), mRNA	78891	chr19	5758426	5771401	1921	2715	2316	2392	2433	2612	2993	2754	2632	2582	2656	2943	2653	2027	2621	3724	2782	2615	2912	2146	2484	2603	2163	2424	2075	2504	2810	2213	2126	2316	2029	2835	2510	3249	3582	2333	2941	3448	2754	2172	2581
Elmod3	AK164974;NM_144917;NM_001253692	NM_144917;NM_001253692	uc009civ.2;uc009ciw.2;uc009ciu.2	Mus musculus ELMO/CED-12 domain containing 3 (Elmod3)	232089	chr6	72565921;72567549	72598413	939	787	631	795	723	674	935	707	463	1002	859	653	999	1200	1486	930	778	971	960	753	816	773	546	917	496	793	631	695	633	928	441	728	704	1142	814	771	742	666	415	544	521
Capn3	NM_007601;AB117944;NM_001177799;AK049994;NM_001109761;AB117943	NM_007601;NM_001177799;NM_001109761	uc008lwa.2;uc008lwb.2;uc008lvy.2;uc008lvz.2;uc012ccf.1;uc008lvx.2	Mus musculus calpain 3 (Capn3)	12335	chr2	120476908;120455992;120463592;120496814	120504919	50.48	818.54	66.58	86	203.2	173	125.66	70.51	4987.78	91	59	149.65	63.24	53	7.75	136.44	102.07	74.7	197.31	31.34	731.13	71.95	1103.15	66.02	3370.08	151.55	27	1671.08	94.39	49.2	2330.29	120.6	272.15	1038.88	266.21	51.51	130.31	262.82	3013.77	108.21	1900.52
Raet1a	NM_009016	NM_009016	uc007epe.1	Mus musculus retinoic acid early transcript 1, alpha (Raet1a), mRNA		chr10	22158608	22374139	0	0	0	0	0	0	11.26	0	4.29	9.82	0	7.71	0	0	4.81	6.9	2.73	0	3.2	9.38	14.96	0	12.39	0	0	0	0	0	5.06	0	3.91	27.9	0.48	16.04	3.79	0	16.03	16	0	9.38	5.98
Gm8898	NM_001177407;NM_001177405	NM_001177407;NM_001177405	uc012clk.1;uc029uiw.1;uc029uix.1;uc012clg.1;uc012clb.1	Mus musculus predicted gene 8898 (Gm8898)	626848	chr2	176521003;175918282	176533821;175931100	59.5	11.98	138.05	3.14	29.07	144.15	24.64	8.4	0	26.77	24.93	14.72	13.22	78.39	44.61	0	8.04	109.69	13.34	103.98	11.04	13.8	9.18	11.41	5.43	0	16.91	16.1	14.99	6.84	0	189.53	97.1	17.54	36.17	18.69	0	69.37	8.95	9.96	0
Crb3	AK167279;NM_177638	NM_177638	uc008ddw.1;uc008ddx.1	Mus musculus crumbs homolog 3 (Drosophila) (Crb3), mRNA	224912	chr17	57062276;57062200	57065914	331	242	365	355	194	417	298	193	28	271	260	249	186	165	6	290	205	292	344	275	282	105	97	142	92	260	255	66	201	135	108	214	320	201	208	239	162	245	38	360	171
Lama1	NM_008480;AK051116	NM_008480	uc008dkh.1;uc008dkg.1	Mus musculus laminin, alpha 1 (Lama1), mRNA		chr17	67697264	67822645;67756912	14	112	409	99	132	76	73	88	15	134	64	107	166	116	1	54	83	311	89	59	94	92	237	142	18	43	55	23	124	45	57	88	168	73	128	35	163	95	26	61	54
Fanca	AK082847;NM_016925;AF208119;AF208117;AK084990;AF208120	NM_016925	uc009nvf.1;uc009nve.2;uc009nvg.1;uc009nvi.1;uc009nvh.1;uc009nvd.2	Mus musculus Fanconi anemia, complementation group A (Fanca), mRNA		chr8	123312282;123268243;123286188;123278259	123291473;123313373;123318576	279	528	560	465	402	605	456	411	79	408	483	440	289	132	38	430	546	215	347	453	564	403	409	458	257	658	475	194	443	252	256	495	267	245	369	433	502	268	187	267	204
Tmem86a	NM_026436	NM_026436	uc009gzy.1	Mus musculus transmembrane protein 86A (Tmem86a), mRNA	67893	chr7	47050639	47054776	606	757	1034	1370	1207	989	790	513	489	929	1109	542	1232	3413	820	864	863	950	806	647	1019	665	641	1428	274	595	505	674	1004	931	495	1209	1254	1159	1635	951	1451	853	1174	1196	535
Xaf1	AK046736;NM_001037713;BC153050	NM_001037713	uc007jyq.2;uc007jyr.2;uc011xyi.1	Mus musculus XIAP associated factor 1 (Xaf1)	327959	chr11	72301628	72313733;72308768;72308924	2399	2488	3284	3505	2924	3935	2083	2697	1002	2965	3140	2807	958	1699	1984	4370	2715	1513	2793	2267	2352	2554	2120	3436	1818	3617	1821	2457	3736	2709	1960	3242	2440	2267	2813	3012	2705	1953	1956	1970	765
BC057675	BC057675		uc033gmj.1;uc029rzf.1	Mus musculus adult male lung cDNA, RIKEN full-length enriched library, clone:1200016E24 product:unclassifiable, full insert sequence;Mus musculus mVL30-1 retroelement mRNA sequence		chr13	21764228;68216277	68236984;21767331	819	332	343	377	333	298	356	178	728	639	546	163	711	1269	1189	385	341	794	307	291	315	229	1278	457	438	272	269	673	457	1126	450	495	526	939	852	506	444	196	719	465	1797
Josd1	NM_028792	NM_028792	uc007wue.2	Mus musculus Josephin domain containing 1 (Josd1), mRNA	74158	chr15	79674249	79687872	1695.83	2071.88	1983.34	1905.72	1842.14	2138.5	2135.99	2182.58	1113.6	2154.3	2443.4	2692	2217.91	1599.95	1620.17	2486.58	2355.39	1865.28	2818.8	2073	2413.56	2147.43	2070	2085.56	1217.88	2862.86	2283.4	1736.54	2066.38	1611.02	1372.89	2305.99	1964.2	2394.22	2455.65	2143.41	2135.55	2005.71	1431.21	1903.75	1421.44
Cpne2	NM_153507;BC022128;AK086165	NM_153507	uc009mwl.1;uc009mwm.1;uc012gip.1	Mus musculus copine II (Cpne2), mRNA	234577	chr8	94533027	94549823;94570529	640	461	500	550	502	575	699	538	616	968	653	629	840	919	1499	587	548	948	627	535	529	584	593	887	334	685	362	671	744	1106	423	878	680	1155	1360	798	793	715	906	546	956
AI464131	CCDS38716;NM_001085515	NM_001085515	uc008sit.2;uc033ibh.1	Mus musculus expressed sequence AI464131 (AI464131), mRNA	329828	chr4	41495600;41497477	41499628;41503075	638	612	310	295	310	232	451	96	4392	779	404	232	640	1295	1626	338	258	1049	371	248	645	139	770	386	2409	250	123	1781	244	1127	1896	350	661	1807	881	667	397	581	2993	259	1936
Ly6c2	NM_001099217	NM_001099217	uc007wgp.1	Mus musculus lymphocyte antigen 6 complex, locus C2 (Ly6c2), mRNA	100041546	chr15	75108160	75111949	2494.7	814.52	878.47	1362.15	881.46	1321.23	476.24	294.86	680.28	1078.6	1128.15	216.99	491.05	1638.06	1162.53	1071.08	832.95	1135.99	807.53	576.51	579.67	906.05	312.21	1061	361.93	695.23	263.69	1207.47	1535.24	2506.35	936.66	2141.69	2222.08	1064.63	2208.89	2958.21	996.61	1004.86	1959.16	1045.31	346.18
Crygn	NM_153076	NM_153076	uc008wsi.2	Mus musculus crystallin, gamma N (Crygn), mRNA	214301	chr5	24751001	24757843	0	0	0	3	0	2	2	0	0	1	0	0	1	0	1	0	1	3	0	2	1	0	0	1	0	0	1	1	4	0	2	5	4	0	1	1	0	0	0	4	7
Chmp2a	NM_026885	NM_026885	uc009ffc.2	Mus musculus charged multivesicular body protein 2A (Chmp2a), mRNA	68953	chr7	13032005	13034777	3114	3226	3511	3118	3373	3549	3447	3352	2454	3696	3539	3199	3622	3485	3797	3440	3798	3537	3646	3015	3279	3513	2441	3401	2266	3757	3359	2714	3011	3123	2433	4164	3741	3601	4453	3069	3390	4800	2998	4058	2971
Dnase1	NM_010061;D83038;BC030394	NM_010061	uc007xzi.1;uc007xzh.1;uc007xzj.2	Mus musculus deoxyribonuclease I (Dnase1), mRNA		chr16	4037144;4037100	4040024	0	0	0	0	0	0	0	1	1	0	0	0	0	0	0	0	1	0	0	0	0	0	1	0	0	0	0	0	1	0	0	0	0	1	0	0	0	0	0	0	0
AK016097	AK016097		uc007zgs.1	Mus musculus adult male testis cDNA, RIKEN full-length enriched library, clone:4930552F14 product:unclassifiable, full insert sequence		chr16	43979342	43983354	6	2	0	3	0	1	1	1	0	3	0	1	1	0	0	0	0	0	0	1	1	0	0	0	0	0	0	0	0	0	0	2	4	0	3	0	0	2	0	0	0
Zfand1	NM_025512;AK017696	NM_025512	uc008opt.1;uc008ops.1	Mus musculus zinc finger, AN1-type domain 1 (Zfand1), mRNA	66361	chr3	10339955	10351301	557	480	659	530	452	447	550	395	246	507	503	380	429	577	587	534	513	756	523	498	504	525	340	587	297	657	414	292	338	414	294	457	544	503	502	459	474	277	285	572	377
Rnf208	NM_176834;BC030073	NM_176834	uc012bru.1;uc012brv.1	Mus musculus ring finger protein 208 (Rnf208), mRNA	68846	chr2	25242937;25242928	25244261;25244262	7	35	122	25	13	3	6	19	15	10	14	14	45	63	20	5	25	130	19	14	22	21	7	13	6	11	13	11	10	6	15	10	176	17	22	16	6	9	6	369	57
Gm10421	NR_033538		uc007phz.2	Mus musculus predicted gene 10421 (Gm10421), long non-coding RNA		chr12	117144522	117151269	0	0	0	0	1	0	0	0	0	0	1	0	0	0	0	0	0	0	0	0	0	0	1	0	0	0	0	0	0	0	0	0	0	0	0	0	1	0	0	1	0
AK029599	AK029599		uc007enf.1	Mus musculus adult male testis cDNA, RIKEN full-length enriched library, clone:4930412A21 product:unclassifiable, full insert sequence		chr10	19486714	19507311	30	5	17	18	13	20	17	3	11	18	21	3	0	7	18	14	7	5	6	13	2	8	2	4	12	11	1	10	17	16	10	13	16	10	22	8	22	7	11	2	13
Shisa4	NM_175259;AK020369	NM_175259	uc007ctd.1;uc007ctc.1	Mus musculus shisa homolog 4 (Xenopus laevis) (Shisa4), mRNA	77552	chr1	135371455;135373887	135375063	104.75	502.19	128.02	277.42	247.34	179.94	144.05	353.3	2166.84	112.85	223.37	400.33	97.5	58.5	49.22	160.32	173.74	99.27	368.01	139.07	428.21	219.04	816.19	130.43	1446.29	95.86	496.88	1032.28	212.69	144.64	1175.34	239.03	207.77	606.34	421.4	81.81	397.26	606.14	1474.94	149.42	1245.18
Polr2l	NM_025593	NM_025593	uc009klm.2	Mus musculus polymerase (RNA) II (DNA directed) polypeptide L (Polr2l), mRNA	66491	chr7	141471859	141475153	1545	1377	1534	1294	1236	1376	1539	989	1422	1322	1204	1069	1096	1752	1921	986	959	1732	1054	1015	1035	873	1125	1022	1296	1049	1011	1231	898	1263	1176	1252	1375	1540	1512	1292	1433	1936	1269	1252	1503
Acacb	NM_133904;AK147463	NM_133904	uc008yzj.2;uc008yzi.2	Mus musculus acetyl-Coenzyme A carboxylase beta (Acacb), mRNA		chr5	114165517;114199778	114250758	5765	1483	2913	874	582	566	2763	390	7730	1554	1169	451	1237	5369	4963	1027	495	6481	650	809	1289	549	1783	568	5140	674	284	3864	476	6489	4010	561	1284	4003	1348	1162	625	578	5019	1556	4682
Vgll3	AK007165;NM_028572	NM_028572	uc007zql.2;uc007zqk.2	Mus musculus vestigial like 3 (Drosophila) (Vgll3), mRNA		chr16	65828612;65815632	65863066	100	330	427	314	457	301	484	219	283	434	306	287	699	323	574	380	443	349	738	385	456	334	190	678	221	331	478	507	514	377	242	518	637	530	1117	491	891	688	581	666	247
En1	NM_010133	NM_010133	uc007cjm.2	Mus musculus engrailed 1 (En1), mRNA	13798	chr1	120602486	120607991	23	30	25	19	53	63	54	14	59	86	64	31	80	97	125	25	42	72	88	44	43	20	14	82	20	18	31	117	46	60	43	95	79	109	200	116	106	175	118	48	42
Shank2	AB099695;NM_001113373;NM_001081370	NM_001113373;NM_001081370	uc009kqg.1;uc009kqe.2;uc009kqf.1	Mus musculus SH3/ankyrin domain gene 2 (Shank2)	210274	chr7	144175519;144396625;144284384	144422675	433	757	677	831	460	796	776	377	110	550	754	400	77	99	10	1093	638	348	1183	412	603	473	475	691	228	626	990	215	601	258	256	671	595	629	514	489	396	328	113	467	248
Rell1	NM_145923;AK133845	NM_145923	uc008xmh.1;uc012dwk.1	Mus musculus RELT-like 1 (Rell1), mRNA		chr5	63908897	63968897	946	1670	1752	1209	1303	1756	2036	2121	716	2023	1923	2187	2308	814	735	1391	2047	1313	1835	1480	1920	1641	1488	1653	1142	1762	2049	923	1130	882	789	1784	1624	1477	2204	1593	1805	1562	1235	1466	1280
Gm20257	NR_045007		uc007bcl.1	Mus musculus predicted gene, 20257 (Gm20257), non-coding RNA		chr1	58652640	58655831	385.63	162.59	275.26	248.95	215.8	269.14	337.27	123.58	74.66	430.47	253.39	84.76	133.1	470.31	666.17	280.48	141.97	348.84	225.23	175.33	137.61	131.9	62.28	309.23	104.09	211.32	143.56	179.87	177.86	285.99	107.71	174.83	172.82	234.49	192.19	251.39	178.38	134.6	88.04	140.21	115.26
Irak3	AK014783;NM_028679;BC144835	NM_028679	uc011xov.1;uc007het.1;uc007heu.1	Mus musculus interleukin-1 receptor-associated kinase 3 (Irak3), mRNA	73914	chr10	120141653;120164975	120201537	257	236	400	254	370	310	265	163	425	663	425	142	542	687	934	306	373	623	582	257	352	190	206	571	167	236	223	684	615	686	195	766	702	737	1530	608	510	878	1055	497	618
Pgrmc2	NM_027558	NM_027558	uc008pce.2	Mus musculus progesterone receptor membrane component 2 (Pgrmc2), mRNA	70804	chr3	41066325	41083046	3862	1675	2213	1791	1540	1532	2670	1537	1357	2961	2128	1770	2275	4709	6024	2021	2050	3693	1758	1764	1822	1642	1257	1918	1124	2455	1571	1777	1444	3098	1174	1800	2555	3321	2366	2296	1983	1603	1470	2809	1551
Prkcdbp	NM_028444	NM_028444	uc009iye.1	Mus musculus protein kinase C, delta binding protein (Prkcdbp), mRNA	109042	chr7	105480615	105482197	1725	1863	2037	1686	2211	1955	2809	1604	946	3691	2195	1554	2796	3108	7193	1568	1971	3087	1877	1960	1686	2044	1308	2198	771	2107	2090	1844	1476	2411	996	2651	2558	2877	3793	2566	2090	4602	2405	1776	1083
Map4k2	BC116287;NM_009006;AK154164;BC116286;AK042262;AK154323	NM_009006	uc008gif.1;uc008gig.1;uc008gie.1;uc008gih.1;uc008gij.1;uc008gii.1	Mus musculus mitogen-activated protein kinase kinase kinase kinase 2 (Map4k2), mRNA		chr19	6341769;6341249	6351887;6353527	747	864	876	877	781	892	1076	798	475	808	972	876	745	528	767	892	719	830	954	677	701	904	671	813	348	931	853	485	795	648	435	802	773	915	1027	701	806	526	390	792	515
Mpc1	CCDS49944;NM_018819	NM_018819	uc033hao.1;uc033han.1	Mus musculus mitochondrial pyruvate carrier 1 (Mpc1), mRNA		chr17	8283812	8297661	7120	1525	1926	1445	1110	1147	2188	688	5012	2968	1533	694	1854	7339	8370	1425	1104	6506	1205	1457	1354	839	1346	1210	3722	1534	875	3559	1062	5779	2540	1340	1798	4136	1880	1824	1147	1487	3473	1041	2729
Gm6583	NM_001039228	NM_001039228	uc008ytg.2	Mus musculus predicted gene 6583 (Gm6583), mRNA	625424	chr5	112353772	112356033	0	3	2	0	0	1	0	0	0	1	4	0	0	0	0	3	2	4	2	0	0	0	1	1	2	3	0	0	0	0	0	0	2	0	0	0	3	0	0	0	3
Pbdc1	NM_026312;NM_001281871	NM_026312;NM_001281871	uc009uau.2;uc009uat.2	Mus musculus polysaccharide biosynthesis domain containing 1 (Pbdc1)	67683	chrX	105079755	105085194;105117090	942	1502	1590	1159	1245	1463	1291	1273	629	1184	1370	1523	1214	781	748	1184	1634	1027	1420	1139	1385	1139	1197	1320	792	1208	1293	933	1117	778	757	1617	1188	1083	1551	1142	1413	1718	1049	1154	842
X06773	X06773		uc007tpw.2	Mus musculus clone MR1.3 T-cell receptor alpha chain mRNA, partial cds		chr14	52778708	52778995	5	0	0	2	1	2	1	0	0	4	0	0	1	4	0	3	0	1	0	0	0	7	0	6	0	0	1	2	0	0	1	7	1	0	2	20	5	0	0	0	0
Urb1	AK017495;NM_029497;AK050735	NM_029497	uc007zwm.2;uc007zwo.2;uc007zwn.2	Mus musculus URB1 ribosome biogenesis 1 homolog (S. cerevisiae) (Urb1), mRNA		chr16	90751526;90799506;90783142	90810413	769	1140	926	845	765	973	1116	878	458	1043	933	1060	1199	790	870	1087	1048	908	1186	1086	1042	904	918	936	554	972	1022	673	834	842	730	1263	821	1096	921	948	1057	639	475	1009	727
Meis2	AK139902;NM_010825;NM_001159567;NM_001136072;NM_001159570;NM_001159569;AK045126;NM_001159568	NM_001136072;NM_001159570;NM_010825;NM_001159569;NM_001159568;NM_001159567	uc008lqx.2;uc008lqz.2;uc008lqt.2;uc008lqy.2;uc008lqu.2;uc008lqv.2;uc008lqw.2;uc008lqs.2	Mus musculus Meis homeobox 2 (Meis2)	17536	chr2	115996066;115861263	116062363;116065058;115872962;116064621	165	198	168	133	174	142	227	237	268	270	183	361	272	306	428	238	295	298	205	209	243	218	269	179	195	216	143	186	149	259	152	176	201	287	315	219	191	137	307	227	285
Asrgl1	NM_025610	NM_025610	uc008gon.1	Mus musculus asparaginase like 1 (Asrgl1), mRNA	66514	chr19	9111718	9135566	455	536	515	682	361	491	679	353	683	546	459	236	309	466	526	623	418	722	652	402	574	448	260	434	446	328	399	403	414	507	364	448	560	617	530	428	430	382	589	305	654
mKIAA1227	AK084920		uc029sza.1	Mus musculus 6 days neonate head cDNA, RIKEN full-length enriched library, clone:5430437K12 product:unclassifiable, full insert sequence		chr16	97944903	97948803	57.96	127.08	103.13	74.5	103.31	87.58	118.57	179.8	36.79	103.56	127.3	145.02	88.44	53.32	68.37	129.62	220.18	47.37	128.76	117.01	119.6	131.37	108.93	141.45	95.17	104.52	131.85	76.64	135.49	50.04	107.08	144.88	56.38	75.95	82.85	97.83	114.81	50.09	30.91	72.99	34.46
DQ719901	DQ719901		uc009ely.2	Mus musculus 10 days embryo whole body cDNA, RIKEN full-length enriched library, clone:2610204M12 product:unclassifiable, full insert sequence		chr6	136608339	136610852	917	955	1362	1150	903	921	1103	674	676	1143	1181	622	1034	780	1048	1253	1016	1125	1373	976	1070	928	752	1241	648	931	886	760	1004	760	736	882	1247	1176	1344	965	1015	700	798	1130	832
Raver1-fdx1l	NR_038081	NM_027911	uc009okc.2	Mus musculus Raver1-Fdx1l readthrough (Raver1-fdx1l), long non-coding RNA		chr9	21066939	21092008	96.78	862.18	0	407.74	515.35	727.32	798.19	893.53	330.81	38.01	766.29	1003.64	735.82	0	0	516.96	325.65	252.31	625.29	597.32	779.72	592.18	634.54	244.85	247.23	673.16	1002.07	275.65	387.49	593.98	246.26	941.35	222.5	833.31	343.14	623.88	843.14	29.57	87	0	427.07
Slc7a10	BC027516;NM_017394	NM_017394	uc009gjm.2;uc009gjn.2	Mus musculus solute carrier family 7 (cationic amino acid transporter, y+ system), member 10 (Slc7a10), mRNA	53896	chr7	35186384	35195449;35201111	3188	149	882	951	206	324	1910	17	144	3626	868	37	1645	5649	8988	659	282	3512	44	637	218	147	15	789	144	640	99	1132	209	3743	92	81	632	2964	737	1746	743	55	101	117	45
Robo2	BC055333;NM_175549;AK031495;AK051227;AK129396;AK085461;DQ533875	NM_175549	uc007zrl.1;uc007zrj.1;uc007zrg.1;uc007zrh.1;uc007zrk.1;uc007zri.1;uc007zrf.1	Mus musculus roundabout homolog 2 (Drosophila) (Robo2), mRNA		chr16	73928023;73920205;74349794;73892305;74044071	73956659;74352877;73961910;74410912	15	24	61	23	63	15	16	23	5	59	43	8	349	10	8	38	31	27	39	30	48	89	31	108	3	35	10	25	39	40	14	22	108	33	62	27	64	30	17	193	19
Fam26e	NM_178908	NM_178908	uc007euq.1	Mus musculus family with sequence similarity 26, member E (Fam26e), mRNA	103511	chr10	34091351	34096519	31	54	177	121	92	55	45	23	100	145	124	32	111	139	225	70	72	90	109	74	71	76	57	141	47	73	56	133	127	153	76	163	338	176	261	143	106	203	218	390	142
M55219	M55219		uc007btw.1	Mus musculus activated spleen cDNA, RIKEN full-length enriched library, clone:F830110B15 product:Putative G-protein coupled receptor homolog [Mus musculus domesticus], full insert sequence		chr1	85536268	85550764	136.37	67.39	65.98	145.36	82.2	108.65	24.54	18.23	26.12	110.97	170.19	45.39	23.48	13.04	39.01	202.5	60.34	22.05	69.66	79.49	82.23	31.33	8.51	76.03	52.02	69.69	35.05	51.73	95.74	113.9	44.54	74.72	62.82	104.74	76.34	130.01	92.56	12.9	90.21	31.36	8.63
BC026600	BC026600		uc008awc.1	Mus musculus adult male pituitary gland cDNA, RIKEN full-length enriched library, clone:5330437H22 product:unclassifiable, full insert sequence		chr17	24454864	24457101	158	88	135	91	112	108	137	103	71	183	141	99	133	154	207	125	117	139	142	155	112	123	75	162	52	166	83	70	135	102	74	141	179	161	154	143	100	77	82	304	124
Cacna2d1	NM_001110843;NM_001110845;NM_009784;NM_001110846;NM_001110844;AK164580;AK084101	NM_001110843;NM_001110845;NM_009784;NM_001110846;NM_001110844	uc008wmy.2;uc008wmx.2;uc008wmw.2;uc008wna.2;uc008wnc.1;uc008wmz.2;uc008wnb.2	Mus musculus calcium channel, voltage-dependent, alpha2/delta subunit 1 (Cacna2d1)	12293	chr5	16025748;15934690	16374511;16268604;16029992	166	1309	187	108	436	199	211	82	9653	344	205	262	424	360	540	146	248	369	503	189	1015	141	2389	337	5904	122	140	3254	261	294	3941	386	534	1725	1008	361	310	598	5448	221	3856
Gtf3c1	AK171723;AK139264;AK140436;AK038537;NM_207239;AK134249;BC032208	NM_207239	uc012fto.1;uc009jqk.1;uc009jql.1;uc009jqi.1;uc012ftp.1;uc009jqj.1;uc009jqh.1	Mus musculus general transcription factor III C 1 (Gtf3c1), mRNA	233863	chr7	125691219;125667642;125662258;125643873;125661957;125640953	125707688;125672838;125699520;125649977;125669753	1909	3058	2571	2592	2714	2652	3382	3398	2390	2349	3043	3620	3664	1870	3407	2976	3041	2770	3384	2786	3152	2921	2565	3003	1863	3163	2796	2205	2225	2134	1993	2957	2198	3396	2952	2672	2907	1939	2176	2551	2378
Thoc7	AK008899;NM_025435;AK013319;NM_001285780	NM_025435;NM_001285780	uc007sge.2;uc007sgf.2;uc007sgg.2;uc007sgh.2	Mus musculus THO complex 7 homolog (Drosophila) (Thoc7)		chr14	13953410;13950940;13949011	13961313	1250	1378	1522	1233	1388	1328	1218	1274	1746	1067	1267	1121	1209	1202	1160	1199	1459	1237	1448	1274	1525	1098	1171	1291	1514	1319	1214	1317	1066	838	1099	1583	1595	1289	1730	1203	1061	1414	1555	1460	1621
Frmpd4	AK147440;NM_001033330	NM_001033330	uc009uxf.1;uc009uxg.1	Mus musculus FERM and PDZ domain containing 4 (Frmpd4)	333605	chrX	167471308	168577233;167855077	0	20	15	33	25	8	15	79	9	6	12	25	1	5	0	11	41	4	21	6	5	10	55	59	0	9	5	44	24	6	29	28	11	5	33	6	26	8	26	14	6
Cyp4a14	NM_007822	NM_007822	uc008uev.2	Mus musculus cytochrome P450, family 4, subfamily a, polypeptide 14 (Cyp4a14), mRNA	13119	chr4	115486199	115496141	0	0	0	0	0	0	0	0	0	0	0	0	5	2	0	1	0	0	0	1	0	0	0	0	0	0	2	0	0	0	0	0	0	0	1	0	0	0	0	0	0
Alg14	NM_024178	NM_024178	uc008rdx.1	Mus musculus asparagine-linked glycosylation 14 (Alg14), mRNA	66789	chr3	121291816	121362011	319	401	432	394	379	436	416	394	271	434	385	414	368	372	364	413	423	587	513	318	378	365	370	408	314	513	486	318	359	322	324	454	424	425	617	440	463	540	365	399	279
Nom1	NM_001033457	NM_001033457	uc008wuj.1	Mus musculus nucleolar protein with MIF4G domain 1 (Nom1), mRNA	433864	chr5	29434666	29452169	967	1340	1272	1194	1035	1502	1323	1392	638	1134	1502	1449	1416	800	831	1474	1408	997	1555	1164	1298	1242	1321	1308	794	1210	1276	879	1055	870	781	1371	1021	1194	1454	1216	1366	1069	823	1108	920
Lman2	NM_025828;AK028452	NM_025828	uc007qqo.1;uc007qqp.1	Mus musculus lectin, mannose-binding 2 (Lman2), mRNA		chr13	55343832;55359132	55362783	4843	5067	5223	4948	4854	5607	5047	5024	3714	5285	5649	5216	5943	5216	5663	5454	5494	5760	5775	4660	5685	4933	4276	5728	3289	5267	4661	4541	4812	5262	3511	6203	5429	6610	7287	5498	5864	5495	4856	4430	3920
Pla1a	NM_134102	NM_134102	uc007zew.1	Mus musculus phospholipase A1 member A (Pla1a), mRNA	85031	chr16	38396116	38433145	568	1006	1380	1423	1456	1078	905	879	1040	3371	1561	790	4219	2734	3052	1652	2114	2686	1727	1376	1624	928	655	2642	555	669	615	2466	1535	2344	655	2498	2758	3790	5967	2575	3075	1045	5209	617	528
Jade1	NM_172303;NM_001130186;NM_001130184;NM_001130185	NM_172303;NM_001130186;NM_001130184;NM_001130185	uc008pcm.2;uc008pcl.2;uc008pck.2;uc008pcj.2	Mus musculus jade family PHD finger 1 (Jade1)	269424	chr3	41555733;41563750;41564879;41563382	41616864	1141	1050	930	1213	882	952	1106	1086	1086	1391	1412	1200	1473	1214	1498	1721	1080	1422	1718	1114	1368	977	996	1061	774	1252	1308	947	1317	1249	848	1277	1209	1966	1374	1277	1216	609	995	1063	945
Tsen54	AK089005;BC117762;NM_029557;BC126953	NM_029557	uc011yhp.1;uc007miq.1;uc007mis.1;uc007mir.1	Mus musculus tRNA splicing endonuclease 54 homolog (S. cerevisiae) (Tsen54), mRNA	76265	chr11	115814709;115814738;115820378	115823003;115823102	682	1188	1004	1010	1001	1117	1189	892	279	673	809	1106	844	346	426	1092	930	617	1224	845	978	1087	857	1036	516	1123	1066	577	866	541	576	1031	709	856	958	874	1000	1067	428	810	696
Tcf12	AK078415;AK143246;NM_001253865;NM_011544;NM_001253864;NM_001253863;M97636;NM_001253862	NM_001253863;NM_001253865;NM_011544;NM_001253862;NM_001253864	uc009qpg.2;uc009qpf.2;uc009qpe.3;uc009qpd.2;uc009qpj.2;uc009qpi.2;uc009qph.2;uc009qpk.2	Mus musculus transcription factor 12 (Tcf12)	21406	chr9	71869708;71844251;71943409	71896096;72111201;71869779;72111819	1680	2885	2426	2595	2623	2554	2389	3766	1352	2504	2904	3698	3098	2384	2080	3080	3380	3015	3765	2893	3102	2930	2926	3330	1491	2806	3400	2028	2571	2080	1667	3604	2580	3041	3541	2622	3429	1621	1922	2669	2092
Smoc2	NM_022315;AK172312;AK040109;AK006809	NM_022315	uc008ana.2;uc008amw.3;uc008amx.2;uc008amy.2	Mus musculus SPARC related modular calcium binding 2 (Smoc2), mRNA		chr17	14279505;14399059	14404790;14341098;14326128	317	1946	760	1022	1812	1193	783	447	4529	906	839	819	948	1084	1891	1141	720	1257	2161	581	1749	661	2517	1776	2219	679	555	2580	1640	1491	2305	2155	3464	2379	3198	1441	1000	2396	6556	2664	3834
BC017643	NM_001252550;NM_144832;NM_001252549;NM_001254735;NM_001252548	NM_001252550;NM_144832;NM_001252549;NM_001254735;NM_001252548	uc029rqj.1;uc007mvp.2;uc007mvn.2;uc029rqi.1;uc007mvo.2	Mus musculus cDNA sequence BC017643 (BC017643)	217370	chr11	121222588	121228940;121229309	2283	2777	2734	2468	2371	2869	2450	2413	968	2444	2709	2269	2207	1498	1365	2773	2831	1868	2878	2274	2523	2426	1745	2948	1433	2739	2504	2017	2737	1899	1652	3408	2903	2354	3460	2756	2940	2775	2194	2029	1529
Hes2	NM_008236	NM_008236	uc008vzw.1	Mus musculus hairy and enhancer of split 2 (Drosophila) (Hes2), mRNA	15206	chr4	152158866	152162469	0	2	10	2	4	1	0	1	2	5	2	1	1	0	7	3	2	0	2	0	4	2	4	1	0	2	4	1	5	0	0	4	9	8	2	1	0	5	0	94	24
Mybpc3	NM_008653;AK169306;CCDS50631	NM_008653	uc008kuk.1;uc033hoe.1;uc033hof.1	Mus musculus myosin binding protein C, cardiac (Mybpc3), mRNA	17868	chr2	91118143	91124018;91136141;91136516	9	14	9	13	8	24	3	4	4	23	21	3	10	3	7	5	9	10	9	10	5	6	3	19	1	10	8	12	8	18	6	20	8	6	22	6	17	6	4	18	9
Tbc1d30	AK015700;NM_029057	NM_029057	uc007hfm.2;uc007hfl.2	Mus musculus TBC1 domain family, member 30 (Tbc1d30), mRNA	74694	chr10	121263819	121311189;121294757	82	245	213	132	224	218	194	362	72	261	235	359	158	132	87	205	374	338	239	185	199	377	481	371	71	407	180	169	175	81	176	264	293	155	216	175	214	140	71	252	122
Taf12	NM_025579	NM_025579	uc008vax.3	Mus musculus TAF12 RNA polymerase II, TATA box binding protein (TBP)-associated factor (Taf12), mRNA	66464	chr4	132274374	132293330	542	668	768	654	648	629	675	573	786	646	702	645	773	682	800	631	659	737	838	660	829	575	645	741	780	611	590	643	651	623	600	771	781	811	944	665	701	883	857	752	777
Chst8	AK038952;NM_175140	NM_175140	uc009gjh.2;uc009gji.1	Mus musculus carbohydrate (N-acetylgalactosamine 4-0) sulfotransferase 8 (Chst8), mRNA		chr7	34674766;34674467	34748277;34812711	20	7	6	13	6	2	14	2	3	17	6	0	19	59	40	3	4	65	4	11	2	3	1	8	2	1	2	6	0	28	4	5	4	30	5	11	9	3	10	9	15
AI839979	NR_102275		uc033iiq.1	Mus musculus expressed sequence AI839979 (AI839979), long non-coding RNA		chr5	31569591	31571397	15	53	53	33	39	65	48	16	41	48	44	20	76	19	38	45	31	24	76	42	60	25	30	65	29	25	36	41	67	47	34	113	64	79	90	39	71	65	70	40	58
Lenep	CCDS38491;NM_020517	NM_020517	uc012csm.1;uc033huw.1	Mus musculus lens epithelial protein (Lenep), mRNA		chr3	89401895;89402453	89402639;89402650	108.41	58.12	86.36	39.54	40.09	58	85.85	40.4	70.51	59.43	38.07	58.52	41.55	70.68	116.9	62.65	49.05	83.28	73.64	23	44.21	75.25	29.07	63.07	40.6	75.86	41.64	33.38	35.5	45.47	80.34	32.31	64.24	92.14	77.72	73.2	63.09	11.05	40.31	96.49	61.59
Ept1	AK014530;NM_027652	NM_027652	uc008wvh.1;uc008wvi.1	Mus musculus ethanolaminephosphotransferase 1 (CDP-ethanolamine-specific) (Ept1), mRNA		chr5	30232617	30272430	885	1457	1425	1116	1084	1173	1651	1578	757	1234	1351	1893	1715	1048	972	1534	1733	1224	1771	1340	1500	1533	1448	1482	824	1357	1772	970	1166	860	748	1529	1364	1189	1724	1264	1525	1047	834	1656	1091
Clptm1	NM_019649;AK218417	NM_019649	uc009fmr.1;uc009fmq.1	Mus musculus cleft lip and palate associated transmembrane protein 1 (Clptm1), mRNA	56457	chr7	19631579;19646715	19665030	3128	3523	3283	3393	3053	3836	4090	3589	2395	3767	4105	4380	4626	3342	3640	3836	3776	3984	4234	3212	3627	3378	3365	3469	2183	4235	3381	2800	3127	3465	2661	3640	3110	4421	4168	3528	3860	3233	2658	3201	3039
Sox15	NM_009235	NM_009235	uc007jqu.2	Mus musculus SRY (sex determining region Y)-box 15 (Sox15), mRNA	20670	chr11	69655036	69656727	0	14	3	14	5	8	6	7	2	5	5	6	34	17	2	6	14	13	5	6	12	12	4	12	4	3	7	1	3	2	6	8	53	4	7	2	4	6	4	176	5
Srek1ip1	NM_026075;BC027133	NM_026075	uc007rtm.1;uc007rtn.1	Mus musculus splicing regulatory glutamine/lysine-rich protein 1interacting protein 1 (Srek1ip1), mRNA	67288	chr13	104817238	104838659	417	376	419	382	318	435	448	434	362	506	430	446	500	455	538	468	480	423	457	449	432	308	381	489	445	444	343	387	421	381	272	489	456	511	520	455	470	326	380	399	291
Arhgdib	NM_007486;AK008273	NM_007486	uc009emo.1;uc009emp.1	Mus musculus Rho, GDP dissociation inhibitor (GDI) beta (Arhgdib), mRNA	11857	chr6	136923708	136941717;136941468	1992	2158	2851	2354	2876	3350	1608	1153	1947	3326	3011	906	2317	1821	1908	2267	2292	2173	2411	1645	2161	2082	1541	3665	1143	1915	1145	2349	3655	2883	1638	4302	3924	3061	5266	2402	2639	2974	4402	2547	2576
Tmem179	NM_178915	NM_178915	uc007per.1	Mus musculus transmembrane protein 179 (Tmem179), mRNA	104885	chr12	112500183	112511160	1	0	0	0	3	0	4	0	0	0	2	1	1	4	18	2	1	2	0	0	6	0	1	2	0	0	1	0	1	0	0	0	5	1	1	3	6	0	0	24	4
Aasdh	NM_173765;AK043807;BC058102;AK148405;AK038779	NM_173765	uc008xvj.2;uc008xvk.2;uc012dxp.1;uc012dxo.1;uc008xvi.2	Mus musculus aminoadipate-semialdehyde dehydrogenase (Aasdh), mRNA	231326	chr5	76896241;76882266;76873658;76875934	76904380;76905514	472	740	610	504	431	604	575	671	364	543	711	707	599	416	455	780	668	519	814	544	684	703	614	565	449	600	620	445	539	388	505	628	552	655	608	524	599	281	354	565	438
AK077492	AK077492		uc008uwp.1	Mus musculus 8 days embryo whole body cDNA, RIKEN full-length enriched library, clone:5730420P06 product:unclassifiable, full insert sequence		chr4	129263729	129265001	0	5	2	4	5	2	0	7	3	0	0	2	1	0	0	4	3	4	1	1	6	7	0	1	0	1	1	5	1	2	2	5	5	3	0	4	4	1	1	5	5
Ints8	NM_178112;NM_001159595	NM_178112;NM_001159595	uc008rzh.2;uc008rzg.2	Mus musculus integrator complex subunit 8 (Ints8)	72656	chr4	11199157;11202927	11254259	910	1268	1046	1192	1100	1324	1162	1155	715	1063	1415	1338	1078	814	791	1450	1461	988	1797	1583	1612	962	1264	1463	830	1591	1235	1085	1425	955	818	1423	1184	1376	1443	1427	1518	940	969	1080	1004
Apbb1ip	NM_019456;AK042467;AK079736;AK162323	NM_019456	uc008inn.2;uc008inl.2;uc008inm.2;uc008ino.2	Mus musculus amyloid beta (A4) precursor protein-binding, family B, member 1 interacting protein (Apbb1ip), mRNA		chr2	22774326	22856086;22836145;22875653;22828586	348	432	505	508	660	625	412	236	502	662	779	335	949	540	611	588	639	720	717	455	620	406	486	1136	207	499	355	617	1132	834	413	1078	841	825	1457	870	838	678	1052	404	537
Agxt	NM_016702	NM_016702	uc007cdi.2	Mus musculus alanine-glyoxylate aminotransferase (Agxt)	11611	chr1	93135239	93145421	0	0	1	0	2	1	0	0	1	0	1	2	1	0	5	0	0	0	0	0	2	0	0	1	2	0	0	0	1	0	1	1	2	0	8	1	3	3	3	2	0
Stx6	AK009690;NM_021433;AK163167	NM_021433	uc007dbd.1;uc007dbb.1;uc007dbc.1	Mus musculus syntaxin 6 (Stx6), mRNA		chr1	155177853;155158702;155191428	155208256;155203517;155198255	1755	1580	1747	1664	1669	1912	1847	1888	682	1912	1929	1885	2010	1755	2020	1992	1791	2023	2387	1964	1814	1549	1075	1646	741	1806	1688	1121	1655	1467	1026	1909	1852	2049	2134	1693	1861	1635	1059	1912	1117
Alkbh6	NM_198027	NM_198027	uc009geb.1	Mus musculus alkB, alkylation repair homolog 6 (E. coli) (Alkbh6), mRNA	233065	chr7	30308752	30314303	247	296	309	354	279	294	310	218	205	269	286	234	247	260	335	235	260	331	307	226	281	229	140	255	153	270	201	216	224	262	193	285	330	350	353	255	260	322	232	339	296
AK051864	AK051864		uc007znm.1	Mus musculus 16 days embryo head cDNA, RIKEN full-length enriched library, clone:C130020P16 product:unclassifiable, full insert sequence		chr16	57750850	57754715	2	18	14	7	13	15	18	29	9	8	15	42	1	0	4	8	17	13	19	9	24	19	20	22	3	10	15	5	15	3	14	28	24	6	7	6	18	13	3	2	1
Fam104a	AK158680;NM_138598	NM_138598	uc007met.1;uc007meu.1	Mus musculus family with sequence similarity 104, member A (Fam104a), mRNA	28081	chr11	113661318	113683922;113684151	2487	4085	3228	3664	3987	4274	4407	4777	1206	2407	3909	5467	3464	1199	802	4449	4911	1601	4433	4171	4533	4091	3010	3405	2292	4886	4173	2051	2968	1714	2385	3885	2239	2768	3297	3183	3701	3862	1518	2391	2349
AK089123	AK089123		uc007hdz.1	Mus musculus 10 days neonate olfactory brain cDNA, RIKEN full-length enriched library, clone:E530004E06 product:unclassifiable, full insert sequence		chr10	118718145	118719428	0	0	0	0	0	0	1	0	0	1	0	1	0	1	0	0	0	0	1	0	0	0	0	0	0	1	0	0	0	0	0	0	0	0	0	0	0	0	0	0	2
Dock10	BC150753;AK122347;AK040959;AK172588;NM_001285927;AK034064;NM_175291	NM_001285927;NM_175291	uc007brg.3;uc011wnx.2;uc007brh.3;uc007brf.1;uc011wnz.2;uc011wny.2;uc007bri.2;uc007bre.1	Mus musculus dedicator of cytokinesis 10 (Dock10)		chr1	80592516;80523715;80501640;80501067;80645705	80515635;80592856;80758553;80665352	1022	1033	994	1161	1145	1246	657	643	630	1528	1514	472	833	978	1434	1227	917	1252	985	848	960	1029	782	1265	341	974	429	818	1747	1455	542	1677	1198	1341	1804	1127	1323	503	1075	773	605
Luc7l3	AK151839;NM_026313;AK084714	NM_026313	uc007kyi.1;uc007kyj.1;uc007kyh.1	Mus musculus LUC7-like 3 (S. cerevisiae) (Luc7l3), mRNA		chr11	94291139;94291138	94321911;94300060	4641	5858	5686	5133	4988	5487	5466	5223	2563	4531	5144	5152	4508	2907	2840	5876	5697	3889	6448	4739	5738	5024	4001	5929	3368	5654	5512	2906	4382	3111	3382	5092	4187	4311	4695	4422	4658	3101	2591	4587	3607
Pigz	AK038701;NM_172822	NM_172822	uc007yxw.2;uc007yxx.2	Mus musculus phosphatidylinositol glycan anchor biosynthesis, class Z (Pigz), mRNA	239827	chr16	31933850	31942622;31946046	21	52	43	29	82	52	36	11	64	91	67	24	114	28	105	40	59	44	50	48	66	40	33	111	11	31	30	55	58	76	28	76	55	117	157	111	71	53	135	15	54
Ect2l	NM_001195036	NM_001195036	uc011xan.1	Mus musculus epithelial cell transforming sequence 2 oncogene-like (Ect2l), mRNA	100045792	chr10	18129021	18210890	2	1	0	0	0	4	0	0	0	0	0	0	0	0	0	0	1	0	3	2	0	0	1	0	0	0	0	0	0	0	0	0	0	1	0	0	0	0	0	0	5
Lsmem1	BC172052;NM_001033437;AK134025	NM_001033437	uc011ylo.1;uc007nkx.1;uc011ylp.1	Mus musculus leucine-rich single-pass membrane protein 1 (Lsmem1), mRNA		chr12	40176385	40199315	0	148	0	2	19	11	6	2	1139	0	4	14	7	0	0	0	2	1	30	0	99	0	198	0	753	0	0	312	0	0	461	7	43	189	44	0	2	55	476	6	318
Slc22a6	NM_008766	NM_008766	uc008gme.2	Mus musculus solute carrier family 22 (organic anion transporter), member 6 (Slc22a6), mRNA	18399	chr19	8617995	8628299	0	0	0	0	1	0	0	0	0	0	0	0	0	0	0	1	0	1	3	0	0	1	0	0	0	0	0	2	0	0	0	4	0	0	0	0	0	0	0	0	0
Gm16712	NR_108021		uc033heo.1	Mus musculus predicted gene, 16712 (Gm16712), long non-coding RNA		chr17	55954770	55959401	11	16	6	12	18	6	10	6	4	9	9	4	8	8	6	9	9	10	13	10	9	8	1	10	1	5	5	3	1	4	2	3	7	5	16	6	9	7	6	5	16
Cog8	NM_139229;AK049240	NM_139229	uc012gjz.1;uc009ngy.2	Mus musculus component of oligomeric golgi complex 8 (Cog8), mRNA	97484	chr8	107046289;107048708	107056737	959.12	1228.09	1188.41	1305.51	1153.36	1261.22	1450.28	1040.79	797.88	1165.55	1378.11	1201.39	1005.64	875.61	1047.1	1375.66	1320.37	1074.65	1572.87	1211.13	1146.91	1018.83	1011.86	1065.4	791.18	1401.2	1332.16	1038.12	1195.26	889.95	936.2	1255.63	1134.57	1358.24	1332.86	1124.22	1271.03	1065.81	959.43	972.54	995.84
AK144143	AK144143		uc007tgc.1	Mus musculus bladder RCB-0544 MBT-2 cDNA, RIKEN full-length enriched library, clone:G430037M03 product:unclassifiable, full insert sequence		chr14	44972267	45006900	33	22	11	18	22	31	14	40	11	27	40	56	13	12	0	55	55	8	41	23	39	24	16	19	12	29	15	14	20	5	15	26	5	14	14	41	16	16	10	17	11
Uprt	NM_001081189	NM_001081189	uc009uai.1	Mus musculus uracil phosphoribosyltransferase (FUR1) homolog (S. cerevisiae) (Uprt), mRNA	331487	chrX	104482781	104506262	18	156	53	66	97	106	88	158	75	36	112	282	115	26	29	100	163	58	131	119	143	105	172	94	97	125	118	83	86	67	88	139	44	104	111	116	131	53	78	53	79
2900056M20Rik	NR_040269;NR_040270		uc029xnp.2;uc029xno.2	Mus musculus RIKEN cDNA 2900056M20 gene (2900056M20Rik)		chrX	152294823	152327493	338	267	234	277	259	317	278	341	90	247	336	401	169	211	256	433	331	288	397	279	343	315	202	415	155	354	302	196	267	191	197	366	270	239	336	268	265	121	124	234	177
Cd200r1	AK054236;AK170735;NM_021325	NM_021325	uc012age.1;uc007zhr.2;uc007zhs.2	Mus musculus CD200 receptor 1 (Cd200r1), mRNA	57781	chr16	44789546;44765735	44794977	113	121	222	174	192	263	96	77	136	200.04	147	68	257	91	181.01	132	201	138	197	145	170	148	100	372	64	114	118	179	359.28	237	121	280	279	221	483	178	220	160	349	101	185
Plekhj1	NM_023900;AK177003	NM_023900	uc007geq.1;uc007ger.1	Mus musculus pleckstrin homology domain containing, family J member 1 (Plekhj1), mRNA	78670	chr10	80796098	80796822;80798626	734	736	887	676	775	849	759	618	461	681	698	683	627	637	693	619	616	709	836	527	651	571	545	687	471	676	598	597	655	653	491	857	826	757	1026	651	835	980	769	699	571
Prkcz	NM_008860;AK165750;NM_001039079	NM_008860;NM_001039079	uc008wde.2;uc008wdc.2;uc008wdd.2	Mus musculus protein kinase C, zeta (Prkcz)	18762	chr4	155260117;155354620	155345789;155361428	308	530	440	483	442	549	486	471	283	394	562	607	482	171	63	730	577	407	705	554	617	423	351	439	264	587	637	258	378	200	276	485	424	465	437	434	411	500	161	456	324
Hira	BC052856;NM_010435;X75295	NM_010435	uc007yor.1;uc012acm.1;uc007yoq.1	Mus musculus histone cell cycle regulation defective homolog A (S. cerevisiae) (Hira), mRNA		chr16	18877036;18876749	18935179;18970308;18928011	840	1719	1319	1333	1263	1528	1950	1580	778	1253	1631	1578	2010	746	782	1696	2041	1070	1736	1701	1829	1629	1218	1435	854	1810	1457	851	1081	934	989	1815	1247	1351	1478	1417	1399	1224	895	1407	1149
Arfgap1	NM_001177706;NM_001177709;NM_001177708;NM_001177707;NM_145760;NM_001177710	NM_001177706;NM_001177709;NM_001177708;NM_001177707;NM_145760;NM_001177710	uc008okl.2;uc008okj.2;uc008oko.2;uc008okn.2;uc008okm.2;uc008okk.2	Mus musculus ADP-ribosylation factor GTPase activating protein 1 (Arfgap1)	228998	chr2	180967224;180967299	180982524	1607	2089	1844	2152	2113	2078	2516	1627	1284	2070	2295	1710	2321	1460	1656	2324	2082	1841	2708	2122	2271	1924	1414	2349	1069	2065	2206	1669	1913	1501	1263	2518	1865	2447	3071	2123	2282	2906	1728	1736	1588
Ccdc122	BC145455;AK136053;BC096577;NM_175369	NM_175369	uc007urt.1;uc007urs.1;uc011zot.1;uc007uru.1	Mus musculus coiled-coil domain containing 122 (Ccdc122), mRNA	108811	chr14	77036771;77110974	77112204	70	65	55	57	39	67	50	83	18	52	73	65	64	59	84	54	53	49	58	37	64	61	70	95	39	61	45	46	71	73	30	75	46	73	92	39	90	35	34	69	23
R3hdm4	NM_177994	NM_177994	uc007gan.1	Mus musculus R3H domain containing 4 (R3hdm4), mRNA	109284	chr10	79910052	79916930	2494	2819	2376.4	2629	2336.93	2967.34	3203	2784	3071	3072	3213	2899	2566	2116.15	2308.46	2701.85	2597	2473.4	3213.07	2170	2807	2666	2213.31	2647.31	2601	3391	2586	2488	2058	1783	2515	2755.49	2249.42	3218.28	2893.72	2547	2779.68	2531	2819	2301.55	2676.88
Psmd10	NM_001164177;NM_016883	NM_001164177;NM_016883	uc009ulj.2;uc012hpo.1	Mus musculus proteasome (prosome, macropain) 26S subunit, non-ATPase, 10 (Psmd10)	53380	chrX	140948424	140956711	699	839	910	819	781	899	716	854	484	834	909	802	806	737	614	861	995	780	940	839	923	839	792	816	535	972	699	576	870	621	546	905	833	789	863	813	957	933	612	697	555
Pus7l	AK040257;NM_172437	NM_172437	uc007xji.2;uc007xjh.2	Mus musculus pseudouridylate synthase 7 homolog (S. cerevisiae)-like (Pus7l), mRNA	78895	chr15	94536158;94522639	94543507	140	325	265	228	202	225	223	251	117	239	228	244	328	150	157	245	261	210	298	267	276	261	265	313	152	230	219	130	214	185	144	319	187	231	265	226	265	216	141	282	212
Zfp57	NM_001013745;NM_001168501;NR_033137;NM_001168502	NM_001013745;NM_001168501;NM_001168502	uc008clw.2;uc012atb.1;uc008clv.2;uc008clu.2	Mus musculus zinc finger protein 57 (Zfp57)	22715	chr17	37003665;37002481;37001162;37002451	37010729	83	91	224	107	128	117	153	88	91	218	120	98	153	120	209	75	203	182	144	71	102	123	134	122	107	83	136	60	135	116	91	154	177	172	240	211	145	272	116	179	153
AK038693	AK038693		uc007zrz.1	Mus musculus adult male hypothalamus cDNA, RIKEN full-length enriched library, clone:A230055L23 product:unclassifiable, full insert sequence		chr16	76751792	76779092	0	0	3	0	0	0	1	0	0	1	0	0	0	0	0	0	0	0	0	1	0	0	0	0	2	0	0	0	0	0	0	0	4	0	0	0	0	0	0	10	0
Gm694	NM_001033374	NM_001033374	uc008vok.2	Mus musculus predicted gene 694 (Gm694), mRNA	277744	chr4	141432671	141436105	4	0	3	5	2	8	0	0	2	1	3	2	4	10	4	2	4	4	3	0	0	0	5	0	2	1	4	5	2	4	3	1	1	6	3	1	0	5	0	2	0
Rps27a	NM_001033865;NM_024277	NM_001033865;NM_024277	uc007ihh.1;uc007ihg.1	Mus musculus ribosomal protein S27A (Rps27a)	78294	chr11	29545841	29548040	19572	28783	38685	29905	30088	33076	29171	21663	13324	20010	25409	20142	19393	18682	11614	30041	34497	23902	30130	28113	31320	25636	16693	28506	16910	24573	23497	17394	26610	16656	15888	31651	35658	23238	33249	23341	27604	34309	23147	31007	23110
Akip1	NM_020616	NM_020616	uc009jdy.1	Mus musculus A kinase (PRKA) interacting protein 1 (Akip1), mRNA	57373	chr7	109703736	109712181	409	419	550	456	408	490	398	367	265	487	430	420	448	432	528	521	519	493	546	425	498	403	397	442	299	512	436	321	425	343	265	517	526	503	553	416	522	532	349	425	412
Rgs16	NM_011267	NM_011267	uc007dae.2	Mus musculus regulator of G-protein signaling 16 (Rgs16), mRNA	19734	chr1	153740352	153745468	256	418	280	293	367	536	505	276	154	492	435	223	552	235	234	225	378	362	199	306	268	366	253	311	167	285	268	137	295	274	145	438	290	511	448	523	339	321	143	220	193
Slc23a1	NM_011397	NM_011397	uc008eml.2	Mus musculus solute carrier family 23 (nucleobase transporters), member 1 (Slc23a1), mRNA	20522	chr18	35614603	35627227	0	1	4	1	2	0	0	0	0	0	1	1	0	11	0	0	1	28	2	0	3	1	1	2	2	0	0	0	0	0	3	1	3	1	3	1	0	0	0	13	0
Dcst1	AK020737;AK041560;NM_029974	NM_029974	uc012csl.1;uc008pyy.1;uc008pyz.1	Mus musculus DC-STAMP domain containing 1 (Dcst1), mRNA		chr3	89357507;89350234	89365239;89364329	85	7	31	14	10	4	21	4	4	75	15	1	27	80	165	10	9	57	4	10	9	10	5	22	1	12	4	18	7	63	6	1	6	30	10	31	14	4	6	3	1
Hnrnpdl	NM_016690;BC021374;AK011143	NM_016690	uc008ygz.1;uc008ygx.1;uc008ygy.1	Mus musculus heterogeneous nuclear ribonucleoprotein D-like (Hnrnpdl), mRNA	50926	chr5	100033578;100034720	100036068;100039222	4843	5825	6091	5458	5014	5767	6222	6382	3736	5404	6068	6305	4871	3502	3990	6698	6282	4284	6883	5252	5953	5370	5448	6241	4110	5256	5764	3594	4616	3419	3490	5317	5015	4750	6118	4997	5632	3896	3519	5561	4010
Esyt1	AK080094;NM_011843	NM_011843	uc007hnh.1;uc007hng.1	Mus musculus extended synaptotagmin-like protein 1 (Esyt1), mRNA	23943	chr10	128510249;128514877	128525859	3786	2529	2608	3657	2961	3585	3950	2145	2015	7162	4138	2397	6079	7149	12444	3350	2933	6879	2939	2927	2527	2372	2598	3932	1204	3538	2405	3239	3884	7217	1879	3978	3736	6463	5232	4672	3900	2953	3167	2131	2328
Lix1	AK161930;NM_025681	NM_025681	uc008aph.2;uc008apg.2	Mus musculus limb expression 1 homolog (chicken) (Lix1), mRNA		chr17	17402685;17448819	17459388	25	14	31	9	12	3	16	3	28	33	14	10	30	70	96	22	17	35	18	7	24	9	12	20	16	8	7	35	19	30	8	7	7	50	51	19	19	24	38	24	24
Rpf1	BC028802;NM_027332;NM_027371	NM_027332;NM_027371	uc012czh.1;uc008rrm.2;uc008rrl.2	Mus musculus ribosome production factor 1 homolog (S. cerevisiae) (Rpf1)		chr3	146510794;146506345	146507695;146521423	622	731	798	702	602	931	751	730	465	687	797	746	835	587	487	913	1054	723	1046	826	933	703	711	788	565	1227	684	618	799	555	534	870	743	749	770	852	718	712	572	737	611
Mapkbp1	AB029482;NM_011941	NM_011941	uc008luw.2;uc008lux.2	Mus musculus mitogen-activated protein kinase binding protein 1 (Mapkbp1), mRNA		chr2	119972698	120027403	918	1053	1579	1117	1227	1002	1410	1068	981	1338	1276	1317	1194	1412	1561	1325	1247	1835	1452	1125	1163	1430	1075	1354	751	1170	1321	1069	1127	1064	891	1489	1489	1517	1990	1319	1252	1177	1186	2128	1063
Mettl2	NM_172567	NM_172567	uc007lxa.2	Mus musculus methyltransferase like 2 (Mettl2), mRNA	52686	chr11	105126424	105141146	801	1181	1071	1048	944	1089	1132	1175	445	872	985	1271	1092	671	621	1405	1411	771	1340	1087	1417	1167	973	1198	714	1454	1278	643	963	643	666	1206	837	925	1020	931	1218	1003	625	1011	759
Matn1	NM_010769	NM_010769	uc008uzx.2	Mus musculus matrilin 1, cartilage matrix protein (Matn1), mRNA	17180	chr4	130944384	130955476	0	0	0	0	0	2	3	0	0	7	0	0	1	0	0	0	2	3	0	0	0	0	0	1	0	0	0	0	0	1	1	0	0	0	1	0	0	0	0	0	0
Tsix	NR_002844		uc012hnd.1	Mus musculus X (inactive)-specific transcript, opposite strand (Tsix), antisense RNA		chrX	103431516	103484957	4	1	8	6	11	2	3	1	1	0	6	1	3	3	0	2	1	2	4	5	6	12	3	8	0	1	5	0	4	5	1	3	3	4	1	7	3	0	1	8	0
Hamp	NM_032541	NM_032541	uc009ghf.1	Mus musculus hepcidin antimicrobial peptide (Hamp), mRNA	84506	chr7	30942368	30944017	0	0	0	0	0	0	2	1	1	0	1	0	0	0	0	1	0	0	0	0	0	0	0	0	0	0	1	0	1	0	0	0	0	0	0	0	0	0	0	0	0
Atpase6	BC069931;AK131579		uc007ams.1;uc009vfa.1	Mus musculus ATPase subunit 6 (Atpase6) mRNA, mitochondrial gene encoding mitochondrial protein, complete cds		chrM	7765	8607	206386	111538	135568	109409	94863	96776	124153	73341	254309	130331	109967	90169	124922	276676	254181	122520	103513	234530	132183	99686	119087	75198	130447	155198	220672	123916	100904	153793	121164	133204	150997	129631	139842	159712	115610	124159	102255	63860	162148	120064	142238
Slfn2	NM_011408	NM_011408	uc007kog.1	Mus musculus schlafen 2 (Slfn2), mRNA	20556	chr11	83065111	83070678	3487.66	2206.31	4030.85	3850.42	3059.14	5035.46	1895.73	1463.22	1652.15	3681.37	3528.32	1782.73	1507.95	2210.27	1318.88	3814.04	2527.74	1895.05	3288.6	1925.08	2358.15	1917.95	1975.41	3435.52	1398.44	2630.74	1668.33	2670.29	5121.24	3426.23	2304.36	4641.65	4595.38	3201.47	5407.54	3451.49	3021.81	2918.84	4602.15	2234.62	1578.13
Gm14635	NR_045321		uc009sqw.2	Mus musculus predicted gene 14635 (Gm14635), long non-coding RNA		chrX	12339778	12354996	0	0	0	0	0	0	0	0	0	0	0	0	0	0	0	0	0	0	2	0	0	0	1	0	0	0	0	0	0	0	0	1	0	0	0	0	0	0	2	0	1
Opn1sw	BC050002;NM_007538	NM_007538	uc009bdi.2;uc009bdj.2	Mus musculus opsin 1 (cone pigments), short-wave-sensitive (color blindness, tritan) (Opn1sw), mRNA	12057	chr6	29376670	29380513	0	3	5	11	10	5	7	12	2	7	10	9	2	0	0	4	4	1	7	6	4	8	14	7	7	9	6	8	8	3	15	9	5	5	13	4	14	15	4	15	2
Nadsyn1	NM_030221;BC018248	NM_030221	uc009kqa.1;uc009kqb.1	Mus musculus NAD synthetase 1 (Nadsyn1), mRNA		chr7	143795593	143822841	419	518	442	399	337	482	490	612	166	523	566	594	536	288	344	497	554	343	579	377	467	421	400	437	303	577	527	261	426	310	307	481	313	418	459	501	485	310	166	341	262
Rplp2-ps1	NR_038063		uc029rtm.1	Mus musculus ribosomal protein, large P2, pseudogene 1 (Rplp2-ps1), non-coding RNA		chr12	75630924	75631749	232.02	235.23	332.39	229.64	209.73	269.66	269.87	173.23	120.34	165.11	212.22	150.7	155.85	310.4	204.56	197.95	189.63	212.05	197.21	173.52	200.87	184.64	129.96	229.74	170.6	248	143.54	155.25	173.23	162.02	162.39	257.44	547.58	181.75	312.31	205.36	244.37	311.75	257.91	299.75	246.19
Ndrg4	NM_145602;NM_001195006;AK129305	NM_145602;NM_001195006	uc009myu.2;uc009myt.2;uc009mys.2	Mus musculus N-myc downstream regulated gene 4 (Ndrg4)	234593	chr8	95703036;95678084	95715119	45	214	286	129	311	207	215	223	230	209	266	280	242	161	255	145	342	234	467	233	286	318	227	351	107	284	431	381	311	258	206	454	377	397	1160	270	431	813	685	350	219
Pyhin1	NM_175026;BC107378	NM_175026	uc007drr.2;uc011wwu.1	Mus musculus pyrin and HIN domain family, member 1 (Pyhin1), mRNA		chr1	173630858	173647928	452.19	344.52	371.29	605.47	499.81	650.13	240.01	212.67	238.17	560.59	618.41	195	216.64	246.78	183.87	407.84	399	282.53	498.4	270.94	301.76	293.08	279.88	570.55	141.86	336.97	138.05	315.66	851.92	598.33	327.32	652.4	745.86	473.77	606.85	436.8	403.97	219.2	563.01	250.62	161.21
Fancf	NM_001115087	NM_001115087	uc012flg.2	Mus musculus Fanconi anemia, complementation group F (Fancf), mRNA	100040608	chr7	51860576	51862267	71	105	97	98	72	87	88	63	35	69	119	96	90	49	52	86	92	99	111	80	96	69	68	101	68	55	98	39	71	51	54	105	83	79	121	80	75	94	60	100	80
A330023F24Rik	AK171382;NR_015566		uc007ees.1;uc007eer.2	Mus musculus RIKEN cDNA A330023F24 gene (A330023F24Rik), long non-coding RNA		chr1	195017398;195018580	195037908;195027428	103	150	100	116	134	151	168	297	309	172	218	204	58	117	207	255	234	124	249	166	199	155	179	138	325	216	316	237	120	95	279	143	133	177	201	133	197	81	168	88	214
Rdh16	NM_009040;AK149404	NM_009040	uc007hkr.2;uc007hkq.2	Mus musculus retinol dehydrogenase 16 (Rdh16), mRNA	19683	chr10	127801152	127815839	29	4.14	2.04	0	0	1.09	2	1.05	0	6.4	1.15	0	4.16	18.46	53.87	2.1	2.05	13.05	1.02	4.06	2.03	0	1.04	0	2.48	3.46	3.15	9.89	0	14	0	0	5.12	14.87	0	4	1.02	0	2	6.25	2.1
Lamtor3	NM_019920	NM_019920	uc008rms.1	Mus musculus late endosomal/lysosomal adaptor, MAPK and MTOR activator 3 (Lamtor3), mRNA	56692	chr3	137918554	137928762	793	1024	1014	862	994	1038	1091	873	1031	1186	1087	995	913	953	1003	1073	1092	949	1308	858	1015	922	798	1128	762	1148	1090	953	946	898	825	1266	1155	1208	1581	980	1200	1261	1199	1185	961
Defb30	DQ141309;NM_001039566;AK010780	NM_001039566	uc033grn.1;uc007uhe.1;uc007uhd.2	Mus musculus defensin beta 30 (Defb30), mRNA		chr14	63034086;63035797	63049960;63037846	0	0	0	0	0	0	0	0	0	0	0	0	0	2	0	0	0	0	2	0	0	0	0	0	0	0	0	0	0	0	1	0	0	0	2	1	0	0	0	5	2
Bst2	NM_198095	NM_198095	uc009mdr.1	Mus musculus bone marrow stromal cell antigen 2 (Bst2), mRNA	69550	chr8	71534261	71537437	8147	5965	9284	9074	7548	11849	5083	7872	2085	6022	8688	9285	1697	4402	4262	7784	5271	3531	5300	5100	6335	5280	6818	8528	4624	7022	5400	6472	9122	5973	5246	9473	6690	5751	8258	7365	7808	7137	5508	4421	1866
U09772	U09772		uc008jpl.1	Mus musculus SJL/j viral integration site (His-1) RNA transcript, exons 1, 2b and 3, alternatively spliced		chr2	45277038	45281198	1	8	8	11	26	16	4	9	17	28	19	8	23	10	8	14	18	4	28	16	25	17	22	25	0	9	10	12	32	12	7	43	17	18	34	15	9	12	33	6	20
Serpinb1a	NM_025429	NM_025429	uc007pzu.1	Mus musculus serine (or cysteine) peptidase inhibitor, clade B, member 1a (Serpinb1a), mRNA	66222	chr13	32842091	32851185	200	428	464	298	437	512	179	119	1545.93	574	499	222.96	600.97	462	639	220	379	404.98	754.99	250.99	424	262	1468.76	559.99	728.98	166.99	124	1151.97	516.96	488	734	854.97	1240	654	1626.99	633.99	484.99	908.99	1730	522	2438.94
Man1c1	AK141122;NM_207237	NM_207237	uc012dmw.1;uc008vfm.2	Mus musculus mannosidase, alpha, class 1C, member 1 (Man1c1), mRNA		chr4	134561689;134567890	134704290	497	729	719	661	909	705	755	394	716	1108	752	431	1566	992	1375	770	830	1193	1010	714	889	574	575	1173	294	487	545	751	945	1256	460	1234	1356	1600	2787	1307	1293	1233	1922	755	799
Acaa1b	NM_146230	NM_146230	uc009saj.1	Mus musculus acetyl-Coenzyme A acyltransferase 1B (Acaa1b), mRNA	235674	chr9	119148042	119157093	1293.19	131.23	526.31	265.25	187.72	162.95	752.39	106.2	127.61	1034.23	326.68	113.55	480.36	1781.99	2826.69	254.17	140.12	1236.58	159.59	281	168.58	147.62	94.1	299.55	122.24	270.17	139.78	478.73	161.59	1402.12	160.98	131.92	369.63	1199.36	356.12	478.35	303.9	185.15	128.1	281.87	142.98
Dip2c	BC089303;NM_001081426;BC144909	NM_001081426	uc007pkt.2;uc007pkv.2;uc007pkw.2	Mus musculus DIP2 disco-interacting protein 2 homolog C (Drosophila) (Dip2c), mRNA		chr13	9276524;9608943	9668926	654	891	689	756	795	796	729	1275	888	810	945	1025	1203	695	668	1208	1170	721	1057	989	1106	758	877	903	751	1193	1088	765	840	706	585	1105	774	1153	1128	905	1093	733	842	596	748
Zfp668	NM_146259;AK047593	NM_146259	uc012fum.1;uc009jxa.1	Mus musculus zinc finger protein 668 (Zfp668), mRNA	244219	chr7	127865358	127876823	168	231	269	244	253	263	287	290	135	218	275	270	282	158	161	286	213	190	262	215	255	223	227	281	157	321	218	181	222	202	186	304	213	262	276	229	255	242	158	303	207
Tead3	NM_001098226;NM_001204156;AK143551;NM_011566	NM_001098226;NM_001204156;NM_011566	uc008bqs.2;uc008bqt.2;uc012aog.1;uc008bqr.2	Mus musculus TEA domain family member 3 (Tead3)	21678	chr17	28331672	28350805;28350346;28350600	810	1274	1213	1268	1398	1352	1695	1201	587	832	1159	1306	1311	440	336	1354	1066	708	1771	1411	1109	1353	752	1196	661	1466	1167	793	996	586	702	1228	1407	1057	1344	895	1141	968	460	1859	1052
Hps3	AK169855;AK149359;NM_001146323;NM_080634;NM_001146324;AK166194;BC049350	NM_001146323;NM_080634;NM_001146324	uc008osh.2;uc012cnv.1;uc008osi.2;uc008osj.2;uc008ose.2;uc008osf.2;uc008osg.2	Mus musculus Hermansky-Pudlak syndrome 3 homolog (human) (Hps3)	12807	chr3	20012522;20016363;20015220;19995944	20035310;20014203	644	787	816	826	751	812	833	621	524	1001	895	629	938	694	889	905	895	822	1046	654	767	720	752	1089	434	938	769	579	942	867	528	1034	1095	1022	1285	813	968	512	897	770	641
Tssk2	NM_009436	NM_009436	uc007yml.1	Mus musculus testis-specific serine kinase 2 (Tssk2), mRNA	22115	chr16	17898636	17900024	0	0	0	2	0	0	0	1	0	2	0	1	0	0	0	0	0	0	0	1	0	0	0	0	0	2	0	1	0	0	0	0	0	0	0	0	0	0	0	0	0
Snd1	NM_019776;AK034914	NM_019776	uc012eiu.1;uc009bct.1	Mus musculus staphylococcal nuclease and tudor domain containing 1 (Snd1), mRNA		chr6	28480347	28888832;28877723	4515	8934	4863	6734	7192	7954	8175	7388	2058	5959	6939	7824	8890	2835	2609	8112	9202	3874	6874	10126	9327	7866	4060	5773	3483	7285	5636	3843	5414	3993	3469	7256	3915	5517	5373	6174	6496	4284	2890	3572	4605
Nacc2	NM_026495;NM_001037098;AK043047	NM_026495;NM_001037098	uc008iuc.1;uc008iud.1;uc008iub.1	Mus musculus nucleus accumbens associated 2, BEN and BTB (POZ) domain containing (Nacc2)	67991	chr2	26064369;26055535	26122811;26092396	1694	1938	1473	1501	1798	1409	2113	1786	1487	2121	1934	2525	2286	2304	3972	1727	1840	2368	2290	1910	1808	1657	1654	2057	1069	2171	1606	1879	1500	2167	1358	1885	1448	2545	2455	2177	2096	1815	1694	1227	1253
Ms4a8a	AK172700;NM_022430	NM_022430	uc008grp.1;uc008gro.1	Mus musculus membrane-spanning 4-domains, subfamily A, member 8A (Ms4a8a), mRNA		chr19	11075570;11067470	11081103	34	59	90	55	173	143	74	15	155	159	87	38	372	146	243	96	158	58	151	118	165	38	53	490	60	56	42	246	179	228	90	152	202	268	490	252	193	135	340	76	74
Klhl13	AK122491;BC100393;NM_026167	NM_026167	uc009suv.1;uc009sut.1;uc009suu.1	Mus musculus kelch-like 13 (Klhl13)	67455	chrX	23219270	23361676;23285428;23365053	291	137	186	177	173	105	398	42	484	512	265	121	588	848	1416	272	366	849	358	214	249	142	215	343	184	171	96	629	316	643	226	306	359	747	1066	523	327	328	937	105	319
Cand1	NM_027994	NM_027994	uc007hec.2	Mus musculus cullin associated and neddylation disassociated 1 (Cand1), mRNA	71902	chr10	119198811	119240055	1885	2853	2845	2689	2693	2996	2892	4129	1197	2907	3266	4514	3879	2399	2426	3408	3827	2882	3707	3161	3467	3415	3606	3519	1702	3800	3529	2286	2911	2414	1880	3900	2770	3228	3665	3109	4001	2451	2062	3118	1864
Ankrd27	BC065093;NM_145633;NM_178263;AK131117;AK052177	NM_145633;NM_178263	uc012fil.1;uc029wev.1;uc009gkc.1;uc012fin.1;uc009gkd.1	Mus musculus ankyrin repeat domain 27 (VPS9 domain) (Ankrd27)		chr7	35586246;35611117	35615963;35609114;35639237	1271	1370	1465	1296	1266	1297	1606	1576	871	1551	1511	1400	1561	1523	1794	1394	1575	1642	1523	1362	1505	1411	1058	1592	1047	1485	1331	1057	1253	1239	892	1432	1702	1658	1779	1382	1515	1126	1131	1601	1087
Atg5	NM_053069	NM_053069	uc007ezt.1	Mus musculus autophagy related 5 (Atg5), mRNA	11793	chr10	44268357	44364291	984	1112	1231	1117	1179	1233	1072	1106	701	1113	1238	1284	1232	987	931	1211	1363	1086	1493	1123	1240	1056	1062	1219	765	1073	1184	938	1140	897	733	1671	1288	1196	1539	1213	1431	1259	1131	1235	788
Zscan2	AK147779;NM_009553	NM_009553	uc009ibh.1;uc009ibi.1	Mus musculus zinc finger and SCAN domain containing 2 (Zscan2), mRNA	22691	chr7	80862107;80860978	80876513	140	165	205	154	202	156	179	158	48	149	146	153	133	84	105	171	214	172	176	171	160	141	122	180	60	127	149	90	119	122	84	192	118	178	193	135	164	124	91	106	128
Mta2	NM_011842	NM_011842	uc008gof.1	Mus musculus metastasis-associated gene family, member 2 (Mta2), mRNA	23942	chr19	8941919	8952300	3206	4242	4295	4049	3760	4489	4480	4457	1966	4263	4467	4471	4494	3114	3842	4329	4618	3713	4986	3759	3842	4029	4181	4494	2306	4460	4324	2631	3561	3230	2340	4980	4789	4285	5240	4279	4684	3634	3034	5258	2973
Sbk1	NM_145587	NM_145587	uc009jqw.1	Mus musculus SH3-binding kinase 1 (Sbk1), mRNA	104175	chr7	126272618	126294999	1266.14	663.26	515.05	606.9	497.77	759.2	653.06	484.59	992.3	611.79	707.15	591.66	801.41	622.32	1012.73	511.33	523.78	1106.6	604	492.48	656.84	403.9	550.8	589.33	602.17	749.58	473.64	654.15	432.58	890.06	523.31	561.74	604.05	872.57	783.21	644.15	570.16	559.33	783.79	628.19	730.84
Pts	NM_011220	NM_011220	uc009pjp.1	Mus musculus 6-pyruvoyl-tetrahydropterin synthase (Pts), mRNA	19286	chr9	50521616	50528641	1372	962	1184	1113	1009	1031	1180	832	586	1300	1027	717	982	1593	1680	1309	1211	1416	1400	1015	1006	1137	656	1412	573	783	841	837	1109	1161	615	1207	1269	1450	1391	1095	1130	1015	791	847	737
Cdc123	AK161246;NM_133837	NM_133837	uc008ift.1;uc008ifu.1	Mus musculus cell division cycle 123 (Cdc123), mRNA		chr2	5794293;5809518	5844960	1431	1559	1549	1298	1321	1460	1608	1431	1499	1683	1544	1531	1596	1677	1966	1569	1645	1866	1560	1407	1594	1420	1367	1602	1293	1511	1400	1385	1385	1302	1133	1613	1609	1876	1806	1538	1503	1722	1608	1536	1567
Rangap1	NM_011241;NM_001146174;BC071200;AK035571	NM_001146174;NM_011241	uc007wxb.2;uc011zwl.1;uc007wxc.2;uc007wxa.2	Mus musculus RAN GTPase activating protein 1 (Rangap1)	19387	chr15	81717789;81704247	81729919	1999	3200	3106	2449	2430	3368	3199	3317	1421	2480	3519	3660	3580	1599	1478	2966	3815	2187	3217	3190	3759	3431	2790	2625	1997	4330	3148	1691	2131	1736	1742	2996	2706	2484	2584	3101	2793	2877	1752	3750	2200
Rabggtb	AK159902;NR_028094;NR_028097;NM_011231;NM_001163479;NR_028098;NM_001163478	NM_011231;NM_001163479;NM_001163478	uc008rug.2;uc012czq.1;uc012czs.1;uc012czr.1;uc008rui.2;uc012czt.1;uc008ruf.2	Mus musculus RAB geranylgeranyl transferase, b subunit (Rabggtb)		chr3	153907288	153912966;153912993;153910967;153912203	1672	2086	2172	1778	1643	2034	2337	2030	1485	1846	1964	2233	1810	1464	1450	2234	2535	1684	2256	2182	2271	1743	1798	1643	1850	2729	2273	1429	1627	1399	1488	1842	1676	1899	1839	1856	1965	1689	1430	2014	1862
Ccdc24	NM_001034876;BC026478	NM_001034876	uc008uiz.2;uc008uja.2	Mus musculus coiled-coil domain containing 24 (Ccdc24), mRNA	381546	chr4	117869259;117868754	117871295;117872470	4	25.3	29	16.22	8	12.2	25	27.37	14	12.12	14	14	13.08	18	23	11	19.35	36	28	14.24	25.19	15	24.22	17	11	10.35	24.43	13	18	7.13	24.27	29	38	27	43.13	29	33.71	44.12	24	20.3	16
Ctf1	NM_007795	NM_007795	uc009jwm.1	Mus musculus cardiotrophin 1 (Ctf1), mRNA	13019	chr7	127712735	127718185	168	202	241	213	169	237	250	280	243	204	266	230	213	226	134	280	207	208	295	226	253	227	237	203	220	321	184	219	140	132	219	138	165	223	177	176	163	184	175	145	224
AK038827	AK038827		uc007gvs.1	Mus musculus adult male hypothalamus cDNA, RIKEN full-length enriched library, clone:A230066D03 product:unclassifiable, full insert sequence	319880	chr10	94311948	94430871	0	0	0	4	0	5	0	0	2	0	0	0	0	0	0	0	2	0	0	1	0	1	0	1	2	0	0	1	0	2	0	0	2	0	0	0	3	6	0	1	0
Mmadhc	NM_133839	NM_133839	uc008jqc.1	Mus musculus methylmalonic aciduria (cobalamin deficiency) cblD type, with homocystinuria (Mmadhc), mRNA	109129	chr2	50279880	50296677	1285	1401	1613	1268	1258	1333	1660	1320	2593	1823	1524	1364	1604	2121	2245	1526	1647	1861	1660	1508	1673	1255	1569	1560	2051	1579	1368	1830	1342	1561	1606	1603	1821	2068	1947	1760	1492	1966	2310	1751	1943
Gm17769	NR_027377		uc011xhd.1	Mus musculus predicted gene, 17769 (Gm17769), long non-coding RNA		chr10	77418375	77420939	10	14	22	20	26	22	12	40	14	13	28	36	19	6	21	25	25	15	30	17	28	18	29	23	36	15	49	26	17	11	21	31	17	26	25	11	34	20	11	16	20
Mybbp1a	NM_016776;AK154016	NM_016776	uc011xyj.1;uc007jyy.1	Mus musculus MYB binding protein (P160) 1a (Mybbp1a), mRNA	18432	chr11	72441377	72451550	3084	6291	4540	4371	3999	5181	4984	5399	3526	3971	4636	5984	6536	2768	2792	5973	6461	3785	5675	5138	6911	5712	4907	5020	3946	6608	4865	3402	4090	3304	3605	4722	3706	4289	4483	4424	5463	3678	3364	4592	4753
BC086760	BC086760		uc029wrj.1	Mus musculus 12 days embryo male wolffian duct includes surrounding region cDNA, RIKEN full-length enriched library, clone:6720476A01 product:unclassifiable, full insert sequence		chr8	20580546	20582582	2789	3258	3643	3239	3383	3212	3689	4365	1563	3313	4160	4810	3599	2905	2856	5062	5147	3201	5567	5155	4947	3466	3870	5231	2414	6826	4899	2581	4619	2378	2510	3888	3657	3507	3605	4288	3926	2377	1992	3603	2280
Gm11744	NM_001163318;AK137302	NM_001163318	uc007mlx.2;uc007mlw.2	Mus musculus predicted gene 11744 (Gm11744), mRNA	100038570	chr11	116653533;116657107	116668389	19	6	11	6	15	16	16	10	17	24	14	7	33	33	64	19	19	25	15	8	11	13	11	16	9	9	7	15	12	20	11	15	35	29	28	29	25	28	23	16	15
Elovl2	NM_019423	NM_019423	uc007qfb.2	Mus musculus elongation of very long chain fatty acids (FEN1/Elo2, SUR4/Elo3, yeast)-like 2 (Elovl2), mRNA	54326	chr13	41182381	41220403	0	1	0	0	0	0	4	1	1	0	2	1	5	3	0	0	0	0	0	1	0	0	1	0	1	0	0	0	2	0	1	0	3	1	0	4	0	1	2	0	0
Cndp2	NM_001289531;NM_023149	NM_001289531;NM_023149	uc008fuu.2;uc008fut.2	Mus musculus CNDP dipeptidase 2 (metallopeptidase M20 family) (Cndp2)	66054	chr18	84667464	84682059;84685702	2062	2254	3277	2527	3161	3376	2275	1722	1859	3136	2815	1595	3818	3143	3896	2639	2656	2984	3002	2269	2516	2144	2098	4797	1486	2282	1857	2953	4013	3565	1905	4218	4015	3256	5674	3157	3546	3736	4795	2776	2639
Map7d1	AK151613;NM_144941;NM_001145970;BC019977	NM_144941;NM_001145970	uc008uta.2;uc008utb.2;uc008usy.1;uc008usz.2	Mus musculus MAP7 domain containing 1 (Map7d1)	245877	chr4	126232167;126236895	126256319;126240137	2187	3127	2597	2494	3240	2927	3475	2609	5590	2619	3182	2915	3040	2380	3182	1989	2223	2364	2945	2115	2687	2172	3129	2875	3947	2604	2589	3778	2404	2854	3891	3713	3345	4173	5085	2892	3569	4204	5201	2685	4431
4833424O15Rik	AY512657;NM_029425	NM_029425	uc008rda.2;uc008rdb.2	Mus musculus RIKEN cDNA 4833424O15 gene (4833424O15Rik), mRNA	75769	chr3	117575460	117689506	0	0	0	1	0	0	0	0	0	0	1	0	0	0	0	2	2	0	0	0	0	0	0	0	0	0	0	0	2	0	4	0	0	0	0	2	0	0	3	0	0
Lin54	NM_001115010;NM_172714;AK029288;AK028016;BC055819	NM_001115010;NM_172714	uc012dzr.2;uc008yhp.1;uc008yhn.3;uc008yho.3;uc008yhq.2	Mus musculus lin-54 homolog (C. elegans) (Lin54)		chr5	100484328;100459585;100442034	100498573;100500639;100485855	314	513	445	429	385	536	528	604	268	525	522	689	623	257	266	641	643	286	550	464	595	504	565	501	374	596	667	308	459	303	276	482	407	431	488	586	536	235	312	395	318
1700028J19Rik	AK006462;BC087938;NR_029436		uc009gor.1;uc009gop.1;uc009goq.1	Mus musculus RIKEN cDNA 1700028J19 gene (1700028J19Rik), long non-coding RNA		chr7	44229929	44236122;44232556	3	12	15	15	13	11	7	14	12	21	11	6	13	9	14	8	19	11	17	19	14	13	8	12	12	14	5	18	10	8	10	17	16	6	17	14	12	5	11	13	8
Tshz3	NM_172298	NM_172298	uc009gkj.1	Mus musculus teashirt zinc finger family member 3 (Tshz3), mRNA	243931	chr7	36698117	36773457	57	133	134	69	158	111	127	73	150	150	97	107	206	174	194	94	140	210	201	83	115	116	141	233	78	59	141	134	168	170	100	222	220	214	410	146	284	249	252	203	130
Pcna	NM_011045	NM_011045	uc008mml.1	Mus musculus proliferating cell nuclear antigen (Pcna), mRNA	18538	chr2	132249285	132253180	2875	4318	4781	3819	3531	5185	5196	3607	1498	3795	4849	5164	3975	1880	2102	4268	5754	3217	4495	4831	5474	3503	3517	4718	2362	7033	4480	2178	4356	2549	1989	4950	3282	2972	4018	4702	4307	3756	2583	3425	2553
Ifi44	NM_133871	NM_133871	uc008rsk.2	Mus musculus interferon-induced protein 44 (Ifi44), mRNA	99899	chr3	151730922	151749959	4314	3529	3953	6070	3741	6668	2825	3632	1192	4736	4963	4247	1376	2287	1712	7341	4034	1826	4407	3467	3908	3164	3226	4826	2521	5191	2017	3792	7429	4619	2780	5319	4087	3666	3844	4947	3985	1957	3178	2552	896
Arhgap6	NM_178754;NR_109847;AF177664;NM_001287530;AK047827;NM_009707;AK170575;AK171337	NM_178754;NM_009707;NM_001287530	uc009uxj.2;uc009uxl.2;uc009uxp.2;uc009uxo.2;uc009uxq.2;uc009uxn.2;uc009uxm.2;uc009uxk.2	Mus musculus Rho GTPase activating protein 6 (Arhgap6)		chrX	169036610;168795098;169112877	169258647;169254074;169304440;169251527	95	201	172	167	204	110	201	106	284	256	160	95	317	271	357	160	223	377	248	206	223	114	151	264	174	129	111	239	192	295	221	291	209	334	484	335	192	144	407	143	213
Hectd2	AK043646;NM_001163471;AK142777;NM_172637;AK079321	NM_001163471;NM_172637	uc008hho.2;uc008hhp.2;uc012blc.1;uc008hhn.2;uc008hhm.2	Mus musculus HECT domain containing 2 (Hectd2)		chr19	36554638	36597381;36621135;36591147	491	852	587	827	557	733	1354	796	243	615	546	1075	364	168	95	849	724	348	1137	889	873	527	686	464	373	841	1030	290	908	282	542	794	568	716	726	664	938	310	213	637	563
Gm13124	NM_001085542	NM_001085542	uc008vri.1	Mus musculus predicted gene 13124 (Gm13124), mRNA	627085	chr4	144554999	144565134	0	0	1	0	0	0	0	0	0	0	0	0	1	0	0	0	0	0	0	0	0	0	0	0	0	0	3	0	0	0	0	0	0	0	0	0	0	0	0	9	0
Gucy2c	NM_145067;NM_001127318	NM_145067;NM_001127318	uc009emc.2;uc009emb.2	Mus musculus guanylate cyclase 2c (Gucy2c)	14917	chr6	136697283	136781742	0	0	0	0	3	1	0	0	0	0	0	0	3	6	1	1	1	1	1	0	0	1	2	1	0	1	0	2	2	1	3	4	13	0	4	2	3	1	0	8	8
Dhtkd1	NM_001081131;AK173223	NM_001081131	uc008iga.1;uc008igb.1	Mus musculus dehydrogenase E1 and transketolase domain containing 1 (Dhtkd1), mRNA		chr2	5914088;5898059	5922005;5942792	207	32	74	77	30	33	116	10	63	258	67	8	185	460	654	68	51	399	28	84	43	16	32	92	19	53	6	115	28	421	50	34	83	254	105	131	72	21	48	31	43
Nfyb	AK155749;NM_010914	NM_010914	uc007gjw.1;uc007gjv.1	Mus musculus nuclear transcription factor-Y beta (Nfyb), mRNA	18045	chr10	82748699;82749286	82764141	600	837	746	697	757	765	672	863	1084	820	748	999	910	653	625	784	917	700	956	714	818	737	835	933	867	862	858	735	684	514	688	906	731	797	937	743	728	735	906	840	802
Ammecr1l	AK151257;BC012310;AK030009;NM_153515;NM_001242430;AK054131	NM_153515;NM_001242430	uc008eih.2;uc008eik.2;uc008eig.2;uc008eif.2;uc008eij.2;uc008eii.2	Mus musculus AMME chromosomal region gene 1-like (Ammecr1l)		chr18	31774228;31761779;31760615;31759823	31784083;31777524	1646	1815	1911	1897	1679	2040	2211	2258	898	2123	2054	2262	2227	1526	1795	2226	2274	1794	2463	1837	2124	1905	1731	2122	1139	2087	2094	1437	1882	1608	1064	2240	1908	2077	2608	2131	2228	1376	1279	1920	1189
BC027544	BC027544		uc007mcz.1	Mus musculus, clone IMAGE:1494914, mRNA		chr11	109797182	109802796	0	1	0	2	0	0	0	1	0	0	0	0	1	0	0	0	0	0	0	0	2	0	1	0	0	0	0	0	0	0	0	0	0	0	0	0	0	0	0	0	0
Catsper3	NM_029772;NM_001252487;NM_001252488	NM_029772;NM_001252487;NM_001252488	uc007qsb.2;uc007qsc.2;uc011yzy.2	Mus musculus cation channel, sperm associated 3 (Catsper3)	76856	chr13	55784578	55809000	14	4	7	6	4	6	14	2	12	11	3	10	11	7	22	6	8	11	5	6	10	5	2	1	6	15	0	7	5	7	0	3	2	13	9	6	3	9	1	0	3
C030039L03Rik	NM_198417;NM_001112731	NM_198417;NM_001112731	uc009fwy.2;uc009fwx.1	Mus musculus RIKEN cDNA C030039L03 gene (C030039L03Rik)	112415	chr7	27689339;27674660	27706482	142.94	297.16	145.48	171.2	225.92	207.37	257.44	346.58	51.39	107.99	240.73	290.09	189.13	73.15	94.66	266.85	407.46	104.39	248.45	309	408.96	383.12	167.38	206.94	94	378.06	259.22	121.15	168	95.33	156	249.33	146.24	154	125.33	206.57	168.11	105.69	92.65	136.41	100.15
Tmem39b	BC037095;NM_199305	NM_199305	uc008uya.1;uc008uyb.1	Mus musculus transmembrane protein 39b (Tmem39b), mRNA	230770	chr4	129676354	129696838	180	283	205	281	270	298	261	255	113	215	290	295	418	180	197	258	262	181	340	308	311	212	203	238	130	311	267	178	265	243	189	317	231	314	284	283	323	255	149	274	172
Serp1	NM_030685	NM_030685	uc008phs.2	Mus musculus stress-associated endoplasmic reticulum protein 1 (Serp1), mRNA	28146	chr3	58521970	58525884	3541	3115	3881	3257	3180	3847	3147	2389	1922	3173	3470	2600	3732	4093	3778	3538	3812	4078	3943	3313	3531	2397	2585	4181	1651	3125	2658	2990	4032	3770	1934	5108	5653	4348	6137	4468	4184	3559	4508	3509	3832
Ftx	NR_028381;BC027389;AK085125;NR_028380		uc009tzv.1;uc009tzw.2;uc009tzu.2;uc009tzt.2	Mus musculus Ftx transcript, Xist regulator (non-protein coding) (Ftx)		chrX	103560909;103569504;103569565	103615192;103623754;103616954	464	781	647	628	753	706	729	939	214	433	691	985	450	274	171	767	906	368	879	590	651	929	693	835	325	912	800	430	527	314	384	748	494	512	532	539	599	320	268	419	322
Lias	AK045167;NM_024471	NM_024471	uc008xnq.1;uc008xnr.1	Mus musculus lipoic acid synthetase (Lias), mRNA	79464	chr5	65391496	65409207	930	643	745	624	545	655	861	667	1187	944	880	589	956	1249	1420	830	788	1117	845	611	794	668	677	738	946	579	679	926	560	888	705	754	680	1005	786	799	735	731	896	715	775
Ipo13	NM_146152;AK189277	NM_146152	uc008ujf.1;uc008ujg.1	Mus musculus importin 13 (Ipo13), mRNA	230673	chr4	117894492	117895629;117914999	1280	2379	1400	1686	1701	1716	1770	1607	6738	1592	1805	1904	1685	1209	1512	1845	1549	1486	2388	1557	2350	1369	2790	1685	5108	1661	1850	3196	1492	1507	3971	2015	1974	3683	2427	1679	1979	1944	5071	1907	4519
Gm15417	NR_040404;NR_040403		uc008pzf.1;uc008pze.1	Mus musculus predicted gene 15417 (Gm15417)		chr3	89391863;89394289	89398779	249	95	127	106	56	81	159	40	292	224	115	42	98	370	430	66	39	212	79	65	84	34	81	96	218	73	50	179	56	237	145	61	119	224	149	136	85	163	225	67	142
Pdha1	NM_008810	NM_008810	uc009utc.1	Mus musculus pyruvate dehydrogenase E1 alpha 1 (Pdha1), mRNA	18597	chrX	160122218	160138336	13165	7212	6049	5131	5181	5035	7327	5470	17332	8468	6756	6398	5363	15091	15698	6953	6415	13861	6532	7033	7486	5531	7367	5658	11745	5825	5436	9275	4345	10986	8965	5993	5360	10771	6502	6391	5485	4630	11721	4047	9266
Nespas	AF319945;NR_002846		uc008oep.1;uc012ckw.1	Mus musculus neuroendocrine secretory protein antisense (Nespas), antisense RNA		chr2	174281236	174295436	3	0	0	1	3	1	2	1	1	5	1	1	1	1	0	1	1	1	0	0	1	0	0	2	4	0	0	3	0	0	2	1	0	1	2	2	1	2	1	0	1
AK090163	AK090163		uc007zwk.1	Mus musculus adult male gall bladder cDNA, RIKEN full-length enriched library, clone:G630008F16 product:hypothetical protein, full insert sequence		chr16	90727511	90729118	24	15	18	13	14	12	16	4	4	23	20	13	28	38	78	21	10	48	22	18	8	15	6	27	2	9	4	14	10	21	8	29	9	23	6	13	19	10	8	11	8
Postn	NM_001198766;NM_015784;NM_001198765	NM_001198766;NM_015784;NM_001198765	uc008pfi.2;uc008pfh.2;uc008pfj.2	Mus musculus periostin, osteoblast specific factor (Postn)	50706	chr3	54361106	54391041	20556	45308	34816	35374	75885	40332	34793	92282	16052	45612	51208	99187	72008	31380	42444	61421	67489	48092	82847	49161	55301	57944	76548	102832	25775	25194	69058	56496	51359	33717	32030	71939	65869	62224	92021	44944	80269	100686	42637	45296	22456
Nploc4	NM_001195023;NM_199469	NM_001195023;NM_199469	uc007msq.2;uc007msp.2	Mus musculus nuclear protein localization 4 homolog (S. cerevisiae) (Nploc4)	217365	chr11	120379797	120437700	4608	7312	5540	6480	5489	7486	7022	7430	2987	6033	7161	8234	7280	2997	2878	8235	8439	3664	7895	6974	7824	6552	6170	6600	3989	8050	6387	4933	5520	3958	4454	7192	4585	6044	5592	5937	6899	5453	3235	4418	5018
Cd2ap	AK045218;NM_009847;AF077003	NM_009847	uc012atq.1;uc008cot.1;uc012atp.1	Mus musculus CD2-associated protein (Cd2ap), mRNA		chr17	42816426;42792950	42876424;42852528	2169	3101	2818	2723	2926	2920	3487	3451	1274	2715	3202	3682	3425	2035	2005	3327	3643	2726	3898	3655	3522	3076	2204	3234	1619	3746	2884	1818	2817	2052	2011	3588	2856	2844	3180	2872	3305	1592	1942	3241	2387
Gm4981	NM_001034869	NM_001034869	uc007fcw.1	Mus musculus predicted gene 4981 (Gm4981), mRNA	245263	chr10	58234847	58236660	0	4	0	3	0	0	1	0	0	1	0	0	0	0	0	0	0	2	1	0	1	0	1	0	0	1	0	0	0	0	0	3	3	2	3	0	3	0	0	0	0
Gm608	NM_001029889;BC141330	NM_001029889	uc012afz.2;uc012afy.2	Mus musculus predicted gene 608 (Gm608), mRNA	207806	chr16	44199097;44173396	44227466	1350	1733	1275	1445	1295	1332	1742	1489	2036	1471	1582	1716	1985	1186	1211	1808	1887	1336	1962	1846	1755	1521	1592	1569	1654	1804	1539	1515	1436	1166	1719	1974	1388	1771	1577	1544	1506	997	1487	1495	1787
AK155592	AK155592		uc008vbk.1	Mus musculus B6-derived CD11 +ve dendritic cells cDNA, RIKEN full-length enriched library, clone:F730005M18 product:sestrin 2, full insert sequence		chr4	132506075	132510499	6.14	16.74	11.37	11.51	9.32	8.46	11.22	30.47	4.04	6.05	25.62	32.62	39.73	9.04	14.12	43.5	41.89	11.13	24.42	34.26	19.28	26.56	23.45	30.62	7.06	24.42	10.14	17.18	11.25	11.27	7.1	23.87	18.38	12.46	28.46	9.28	21.9	4.06	6.06	16.26	8.39
A130010J15Rik	CCDS15633;NM_181048;AK005889;NM_001160359;NM_001160360	NM_181048;NM_001160359;NM_001160360	uc007eeb.2;uc011wzb.1;uc033fom.1;uc011wza.1;uc007eea.2	Mus musculus RIKEN cDNA A130010J15 gene (A130010J15Rik)	319266	chr1	193173468;193168048;193173576;193174341	193175133;193177832	354	530	396	480	421.11	435.05	438.02	663	251	375	540	718	636.01	328	246	546	597	391	678.04	646	581.01	442.03	396	466	273	496.01	619	325	472	321	317	441.01	371	423	464.02	515	497.01	309	291	476.09	332
Tomm7	NM_025394	NM_025394	uc008wqs.2	Mus musculus translocase of outer mitochondrial membrane 7 homolog (yeast) (Tomm7), mRNA	66169	chr5	23838943	23844145	2576	2517	3511	2405	2105	2727	2641	2355	1914	2809	2838	2490	2456	3515	3377	2766	2675	3215	2752	2305	2616	2511	2354	2189	2002	2237	2377	2192	2150	2208	2076	2765	2336	2640	3070	2279	2501	3171	2303	2614	1885
Krt6b	NM_010669	NM_010669	uc007xtu.1	Mus musculus keratin 6B (Krt6b), mRNA	16688	chr15	101676022	101680289	11.38	63.64	262.33	72.29	44.02	57.12	48.45	27.92	24.33	30.97	74.03	17.81	1251.47	62.05	0	44.21	158.78	49.65	225.05	93.27	62.2	77.18	15.83	62.66	0	291.36	45.98	211.35	61.86	14.4	50.79	123.81	1019.81	23.76	104.4	90.2	42.66	277.05	15.84	1302.53	189.7
Cd244	AF082803;AK033178;NM_018729	NM_018729	uc029qup.1;uc007dor.1;uc007dos.1	Mus musculus CD244 natural killer cell receptor 2B4 (Cd244), mRNA		chr1	171559192;171579062	171578250;171585316	95	91	123	142	91	142	87	78	69	128	129	48	61	76	31	176	104	60	116	110	84	96	73	108	37	109	48	101	268	126	63	258	201	103	189	95	133	44	85	150	91
Pbp2	NM_029595	NM_029595	uc009elm.1	Mus musculus phosphatidylethanolamine binding protein 2 (Pbp2), mRNA	76400	chr6	135309128	135310384	0	15	8	6	8	6	6	36	1	2	15	32	7	0	0	5	28	3	3	14	14	11	13	18	4	6	11	0	6	0	3	6	0	5	1	24	15	2	1	11	6
Smg5	BC066787;NM_178246;BC100408;AK172217	NM_178246	uc008pus.1;uc008put.1;uc012crq.1;uc012crr.1	Mus musculus Smg-5 homolog, nonsense mediated mRNA decay factor (C. elegans) (Smg5), mRNA	229512	chr3	88336259;88349375	88352645;88362337;88352719	2363	3459	3077	3497	2958	3766	3986	3671	2577	3327	3783	3984	3252	2117	2088	3776	3966	2809	4001	3056	3893	3152	3288	3265	2330	4742	3379	2699	2935	2433	2639	3497	3113	3520	3796	3362	3438	3102	2603	3292	2933
Rab3b	NM_023537;BC057173	NM_023537	uc008ubu.1;uc008ubv.1	Mus musculus RAB3B, member RAS oncogene family (Rab3b), mRNA	69908	chr4	108879069;108890289	108943324	14	1	4	3	4	1	0	4	4	7	4	6	7	11	5	3	7	15	6	5	7	5	4	3	6	2	6	5	0	2	4	4	22	1	10	2	8	1	1	17	6
H2-M11	NM_177635	NM_177635	uc008clb.1	Mus musculus histocompatibility 2, M region locus 11 (H2-M11), mRNA	224754	chr17	36547074	36549252	0	1	4	0	8	9	7	5	0	7	2	3	14	12	0	3	0	6	1	9	3	4	0	3	3	1	1	1	4	11	0	6	1	9	7	14	2	3	0	3	0
AK148204	AK148204		uc011xic.1	Mus musculus adult male corpora quadrigemina cDNA, RIKEN full-length enriched library, clone:B230324K12 product:unclassifiable, full insert sequence		chr10	79851380	79854956	1.19	80.69	72.09	52.36	12.29	31.02	64.94	79.64	101	103.26	122.63	100.18	91.64	66.56	66	169.59	94.15	78.65	113.77	102	141.46	70.61	78.53	124.57	73.3	83.23	61.1	38.98	81	30.8	76.23	56.55	81.25	71.92	70.23	98	81.59	98.65	76.59	44.8	81.62
Zcchc12	BC055714;NM_028325;CCDS30058	NM_028325	uc009sxl.2;uc033jpf.1;uc009sxk.2	Mus musculus zinc finger, CCHC domain containing 12 (Zcchc12), mRNA	72693	chrX	36197431;36195903	36199158;36198640	7	9	15	3	6	15	10	3	2	4	12	8	7	5	1	8	13	5	9	7	7	1	4	15	1	12	4	8	5	3	6	3	6	9	15	8	8	15	6	13	11
Mpp3	NM_007863;AK047456;AK163205;AK032270	NM_007863	uc011yfo.1;uc007lqe.1;uc007lqd.1;uc007lqc.1	Mus musculus membrane protein, palmitoylated 3 (MAGUK p55 subfamily member 3) (Mpp3), mRNA		chr11	102021101;101999652;102017335	102026955	101	139	51	30	55	31	99	23	552	78	38	47	111	83	258	33	77	87	59	45	126	70	108	71	344	35	70	259	20	85	229	37	63	168	100	55	96	68	403	47	296
Lrrc4b	NM_198250	NM_198250	uc009gpj.1	Mus musculus leucine rich repeat containing 4B (Lrrc4b), mRNA	272381	chr7	44442486	44463344	0	3	2	0	0	1	0	0	1	2	0	0	0	0	1	1	0	3	0	0	0	0	0	0	0	0	2	2	1	1	1	0	2	5	3	1	0	2	7	2	0
AK170464	AK170464		uc008vru.1	Mus musculus 0 day neonate kidney cDNA, RIKEN full-length enriched library, clone:D630034K06 product:tumor necrosis factor receptor superfamily, member 1b, full insert sequence		chr4	145243503	145246871	0	2	6.01	0	6.01	0	6.02	0	0	4	9.02	2.01	4	0	0	3	4	0	1	4.01	5.01	5.01	4.02	1	1	4	0	6.02	3	7.02	7.01	4	2	7.01	2	4.02	0	1	3.01	0	2
Gm13212	BC055069;NM_001205101	NM_001205101	uc029vam.1;uc029van.1	Mus musculus predicted gene 13212 (Gm13212), mRNA	433801	chr4	145514882;145617117	145623216;145624394	5.4	23.26	6.69	9.25	7.91	2.22	10.24	9.98	21	3.59	27.72	13.18	27.51	9.45	15.99	20.07	25.05	15.56	23.16	13.22	18.04	8.46	23.17	43.11	0	22.33	5.22	21.88	50.21	8.44	9.21	18	14.69	18.13	25.05	37.06	15.89	10.15	31.72	6.19	6.79
H6pd	AK159373;NM_173371	NM_173371	uc008vxh.1;uc008vxi.1	Mus musculus hexose-6-phosphate dehydrogenase (glucose 1-dehydrogenase) (H6pd)	100198	chr4	149979480	150009023;150003181	3792	1743	1473	2033	1780	1815	2638	1331	2383	4881	2648	1461	4643	6396	8246	2317	2185	5565	1886	2082	2018	1680	1835	2456	1397	1860	1144	2723	2064	5673	1761	2070	2447	5124	3834	3180	3066	1481	2954	1005	2340
Cyp3a13	NM_007819	NM_007819	uc009aef.2	Mus musculus cytochrome P450, family 3, subfamily a, polypeptide 13 (Cyp3a13), mRNA	13113	chr5	137892932	137921619	15	60	23	29	29	39	56	11	2	7	15	19	5	9	11	67	45	24	153	20	80	42	10	22	17	13	225	58	80	61	26	55	75	34	84	14	139	107	18	99	57
2900097C17Rik	NR_024329		uc012chs.1	Mus musculus RIKEN cDNA 2900097C17 gene (2900097C17Rik), long non-coding RNA		chr2	156388062	156392979	6510	7005	7220	6829	6629	6979	7872	5544	10095	7618	8681	7567	6453	7218	7619	8972	8318	6678	9753	7505	8548	6560	6574	8608	9159	7729	7270	8583	7755	5558	7031	8861	7881	9438	9663	8390	7863	6968	9333	6498	8133
Ensa	NM_019561;NM_001026212;BC059724	NM_019561;NM_001026212	uc008qki.1;uc008qkj.1;uc008qkk.1	Mus musculus endosulfine alpha (Ensa)	56205	chr3	95624979	95626986;95630493;95632117	2914	4044	3642	3218	3641	3864	3420	3763	5583	3536	4275	4075	3609	3000	3466	3888	4104	3195	4460	3237	4060	3382	3756	3863	4239	4095	3676	4194	3592	3230	3786	4614	3821	4771	5173	3737	3977	3703	5377	3431	4708
Jmy	NM_021310;AK139934	NM_021310	uc007rlg.1;uc007rlf.2	Mus musculus junction-mediating and regulatory protein (Jmy), mRNA	57748	chr13	93430096;93453374	93464717;93499808	734	1224	1013	862	1115	1019	1303	1638	1072	1004	1430	1792	2002	741	805	1509	1813	1047	1555	1698	1753	1389	1289	1245	905	1818	1400	1002	1029	717	921	1364	1400	1244	1221	1250	1207	709	907	1487	1255
Golm1	NM_001035122;NM_027307	NM_001035122;NM_027307	uc007quw.1;uc007qux.1	Mus musculus golgi membrane protein 1 (Golm1)	105348	chr13	59634995	59675784	585	1194	904	783	1164	1138	1069	1023	655	1160	1112	1311	1489	700	817	1021	1495	1112	1081	997	1313	1087	1100	1268	633	1009	898	618	1137	809	658	1219	997	1261	1553	1225	1621	1183	982	827	866
8430427H17Rik	AK029844;NM_001001986;NM_001134300	NM_001001986;NM_001134300	uc008nhw.1;uc008nhv.2;uc008nht.2	Mus musculus RIKEN cDNA 8430427H17 gene (8430427H17Rik)	329540	chr2	153407460;153459745	153492517;153529971;153444479	965	1223	1135	1333	1275	1212	1737	1440	239	942	1455	1695	1152	509	407	1660	1290	1009	1770	1938	1503	1940	975	1895	432	1990	1257	483	1295	526	735	995	623	1026	977	1212	861	607	269	658	1109
Lag3	NM_008479	NM_008479	uc009dsl.2	Mus musculus lymphocyte-activation gene 3 (Lag3), mRNA	16768	chr6	124904358	124911705	531	204	348	404	341	542	258	147	99	306	448	109	154	268	263	369	260	248	198	240	214	325	145	325	116	422	195	238	464	409	233	382	335	275	260	344	283	158	191	171	76
A630075F10Rik	NR_033632;NR_033634		uc012ckk.1;uc012ckl.1	Mus musculus RIKEN cDNA A630075F10 gene (A630075F10Rik), long non-coding RNA		chr2	170061457;170061239	170070671;170070778	0	0	0	0	0	0	0	0	0	1	1	3	0	0	0	0	1	0	0	0	2	0	1	1	0	0	1	0	0	0	0	0	0	1	0	0	0	0	0	1	0
AK019366	AK019366		uc009aln.1	Mus musculus adult male hippocampus cDNA, RIKEN full-length enriched library, clone:2900089D17 product:unclassifiable, full insert sequence		chr5	144241689	144256186	20	17	26	11	18	13	22	22	4	26	7	20	18	26	38	23	15	21	19	9	21	18	12	21	8	12	12	6	22	17	13	15	24	22	24	16	16	14	14	20	13
Enthd2	NM_183137;BC094318;BC064313;AK196363	NM_183137	uc007mrq.1;uc007mrr.1;uc007mrt.1;uc007mrs.1	Mus musculus ENTH domain containing 2 (Enthd2), mRNA		chr11	120090521;120095533	120096969;120098731	790	991	891	976	789	1012	1141	718	358	867	897	785	892	490	457	937	821	713	1054	701	913	805	598	950	444	1054	843	592	766	614	632	970	1084	957	1029	927	836	886	495	1185	592
Vmn2r-ps54	AK007132;NR_004441		uc009glz.2;uc012fis.1	Mus musculus vomeronasal 2, receptor, pseudogene 54 (Vmn2r-ps54), non-coding RNA		chr7	41686291;41668013	41694902;41727193	0	0	0	3	0	0	0	2	0	0	1	0	2	0	0	0	0	0	0	0	1	0	0	0	0	0	0	0	0	0	0	7	0	0	0	0	0	0	0	3	0
Vps26b	NM_178027;AK165539	NM_178027	uc009oqd.2;uc009oqf.2	Mus musculus vacuolar protein sorting 26 homolog B (yeast) (Vps26b), mRNA	69091	chr9	27004501;27011200	27030094	2391	3686	2870	2931	2795	3120	3452	3705	1819	2915	3420	3731	3332	2207	2390	3405	4060	2473	3715	3404	3564	3400	2834	3624	2177	2399	3481	2372	2768	2192	2066	3577	2703	3281	3431	3123	3593	2454	2153	2870	2372
Chst3	NM_016803;BC055055	NM_016803	uc011xeg.1;uc007fem.2	Mus musculus carbohydrate (chondroitin 6/keratan) sulfotransferase 3 (Chst3), mRNA	53374	chr10	60181527	60188707;60219260	73	452	176	178	166	185	238	316	69	97	210	205	215	54	86	175	367	171	339	232	390	374	208	134	72	324	468	311	150	129	89	221	143	148	197	184	241	343	92	281	137
4932442L08Rik	AK016569;BC115707		uc009ttk.1;uc009ttj.1	SubName: Full=MCG1038836; SubName: Full=Protein 4932442L08Rik	631145	chrX	94355052	94365856;94366777	0	1	0	0	0	2	0	1	0	0	4	0	1	0	0	0	3	0	1	2	3	0	1	1	1	0	2	0	0	2	0	0	0	0	1	1	0	0	0	0	0
Smarca2	BC075641;NM_011416;NM_026003;BC004653	NM_011416;NM_026003	uc012bjw.1;uc012bjx.1;uc008hbr.1;uc008hbn.1	Mus musculus SWI/SNF related, matrix associated, actin dependent regulator of chromatin, subfamily a, member 2 (Smarca2)	67155	chr19	26751823;26605159;26748402	26778321	2391	2718	3174	2710	2567	2529	2700	2324	1990	3438	3165	1470	2555	2880	4205	3470	3049	3288	3591	2384	2481	3296	1789	3365	1629	2451	2496	2279	2655	2879	1657	4058	3222	3739	4108	2848	3344	2482	2745	2289	2168
Themis	AK169558;AK041622;NM_178666	NM_178666	uc007esp.1;uc007esq.1;uc007eso.1	Mus musculus thymocyte selection associated (Themis), mRNA		chr10	28668394	28764039;28882749	58	29	19	23	46	79	17	3	13	58	75	2	7	20	6	58	28	15	17	18	27	38	10	34	4	29	5	25	59	46	21	38	52	26	21	47	22	9	21	16	5
Xrra1	NM_001164258	NM_001164258	uc009ime.2	Mus musculus X-ray radiation resistance associated 1 (Xrra1), mRNA	446101	chr7	99859217	99917824	15	26	12	7	17	10	18	23	1	4	2	11	9	0	17	19	23	18	13	21	19	21	13	13	3	18	18	7	6	13	8	11	8	10	9	7	16	10	4	13	2
AK084954	AK084954		uc007wgz.1	Mus musculus 10, 11 days embryo whole body cDNA, RIKEN full-length enriched library, clone:2810039B14 product:similar to GLI-related finger protein HKR4 (fragments) [Homo sapiens], full insert sequence		chr15	75642128	75647435	29	24.92	36.44	26.88	32.73	26.52	40.84	24.45	17	25.5	56.63	36.79	21.93	51.15	31.72	41.41	19.72	14.66	27.73	32.84	40.53	33.55	18.35	50.79	20.9	36.08	32.94	29.91	42.64	34.96	31.46	58.89	18.45	37.39	41.57	30.87	28.92	36.93	17.95	34.56	10.68
Retsat	NM_026159	NM_026159	uc009cix.1	Mus musculus retinol saturase (all trans retinol 13,14 reductase) (Retsat), mRNA	67442	chr6	72598627	72607488	1962	1014	854	939	778	843	1548	928	921	2033	1205	992	2331	3840	3548	1501	1024	2452	1056	1348	1293	1323	996	1067	780	1169	611	1348	756	2501	759	825	646	2424	1103	1379	1105	633	661	548	704
Fcnb	NM_010190;AK151676	NM_010190	uc008ixv.1;uc008ixw.1	Mus musculus ficolin B (Fcnb), mRNA	14134	chr2	28076478;28078098	28084878	0	1	0	0	0	0	0	0	0	0	0	0	0	1	0	0	0	0	0	0	0	0	1	0	0	0	0	0	0	4	0	1	0	0	3	0	1	0	0	2	0
Ppp2r1a	NM_016891	NM_016891	uc008aqi.1	Mus musculus protein phosphatase 2, regulatory subunit A, alpha (Ppp2r1a), mRNA	51792	chr17	20945453	20965905	4831	6620	6090	6168	6438	6880	7792	8566	4739	6500	7165	8234	8755	5198	6121	7844	8588	6502	8972	8228	7858	7896	4742	6802	4472	10381	7684	4753	5699	5385	4323	7359	5777	7322	6845	6066	7487	6109	4665	6179	5434
Ripply3	NM_133229	NM_133229	uc008aaj.2	Mus musculus ripply3 homolog (zebrafish) (Ripply3), mRNA	170765	chr16	94328421	94336935	107	40	63	52	28	47	100	19	33	108	60	28	121	128	153	50	57	92	43	45	36	27	28	66	16	58	11	42	49	99	40	54	54	97	79	71	49	28	36	82	43
B230216N24Rik	NR_037993		uc007cfs.2	Mus musculus RIKEN cDNA B230216N24 gene (B230216N24Rik), long non-coding RNA		chr1	98031122	98047793	36	28	26	22	14	18	32	11	5	26	18	7	27	3	8	33	15	14	27	12	21	12	10	17	5	20	17	7	23	7	23	12	43	12	34	18	13	12	4	18	13
Wdr34	NM_001008498	NM_001008498	uc008jau.1	Mus musculus WD repeat domain 34 (Wdr34), mRNA	71820	chr2	30031557	30048879	364	573	569	393	482	459	549	598	190	490	412	615	556	424	337	580	558	419	511	407	521	613	451	540	236	471	652	381	363	322	286	511	337	482	484	412	487	526	260	429	322
Trim44	NM_020267	NM_020267	uc008lhv.1	Mus musculus tripartite motif-containing 44 (Trim44), mRNA	80985	chr2	102300118	102400900	2375	1850	2032	1860	1798	1863	2188	2330	1570	3134	2396	2606	2552	3247	4361	2698	2387	3614	2938	1857	2468	1702	1899	2892	1193	1969	1796	2104	2426	2897	1646	2702	2412	3316	3146	2553	2263	1996	2192	1950	1588
D7Ertd715e	BC070450;NR_015456		uc009heo.2;uc009hep.2	Mus musculus DNA segment, Chr 7, ERATO Doi 715, expressed (D7Ertd715e), long non-coding RNA		chr7	59937466;59969576	59975759;59974431	42	42	45	44	66	44	100	42	75	52	45	26	55	53	37	60	64	74	55	48	69	28	38	72	63	153	43	39	26	27	38	30	16	39	17	38	34	13	40	49	29
AK216824	AK216824		uc008hle.1;uc008iml.1	Mus musculus cDNA, clone:Y1G0141L22, strand:minus, reference:ENSEMBL:Mouse-Transcript-ENST:ENSMUST00000027232, based on BLAT search		chr2;chr19	40624235;19994697	40624599;19995062	206.93	52.93	121.42	25.39	132.43	77.41	58.77	18.6	26.5	0	100.15	0	0.01	207.99	336.97	70.55	0	125.26	0	27.77	0	23.16	28.04	124.58	0.02	81.54	130.08	64.56	0.96	0	0	96.8	317.79	28.72	47.86	68.13	85.19	0	0	177.66	84.83
Pde1a	NM_001159582;AF023529;NM_001009978;NM_001009979;NM_016744;AY845863	NM_001159582;NM_001009978;NM_001009979;NM_016744	uc008khg.1;uc008khd.2;uc012bya.1;uc008khe.1;uc008khf.1;uc012bxz.1	Mus musculus phosphodiesterase 1A, calmodulin-dependent (Pde1a)	18573	chr2	79897064;79859024;79834452	80129412;80038615;80128971;79908399	363	73	136	116	94	77	214	27	122	502	157	41	388	848	1132	139	141	504	88	143	88	83	70	182	31	152	58	221	126	560	48	97	167	530	226	298	158	130	155	63	75
Ifltd1	AK035947;AK052206;NM_028742	NM_028742	uc009erp.1;uc009ero.1;uc009erk.1	Mus musculus intermediate filament tail domain containing 1 (Ifltd1), mRNA		chr6	145393458;145397234;145365133	145450759;145434925;145614273	8	1	6	0	7	4	4	1	16	12	2	1	6	10	45	4	0	32	7	3	10	5	7	22	4	5	4	10	11	26	3	8	5	19	27	11	7	8	30	9	9
Nudt10	NM_001031664	NM_001031664	uc009skw.2	Mus musculus nudix (nucleoside diphosphate linked moiety X)-type motif 10 (Nudt10), mRNA		chrX	6168695	6172991	0	3.31	2.94	3	1	3.79	5	0	14.18	1	0	0	1	2.78	0	1	0	2	1	0	2.46	1	6.58	1	3.37	0	3.49	2.67	0	10	2.66	2	5	2.32	9.71	1	0	2.19	14.57	16.47	21.02
Zfp281	CCDS15327;NM_001160251;NM_177643	NM_001160251;NM_177643	uc007cuw.2;uc007cux.2;uc033fmc.1	Mus musculus zinc finger protein 281 (Zfp281)	226442	chr1	136625285;136624900	136630391;136627967	723	981	933	1053	916	1073	950	1729	521	831	1161	1807	857	629	482	1370	1089	716	1253	1116	1152	980	1016	1125	639	1102	1267	751	1139	634	618	1313	811	919	1128	947	1424	686	697	648	655
AK156477	AK156477		uc007fjq.3	Mus musculus 8 days embryo whole body cDNA, RIKEN full-length enriched library, clone:5730421K10 product:unclassifiable, full insert sequence		chr10	63022544	63023838	93	122	69	102	109	125.29	105	122	48	53	135	171.82	72	58	62	108	118	106.68	116	94	107.73	97	94.78	72.08	52	129	149	76.11	109	74	61	101	90	117	126	86	84	49	65	91	48
Mtmr11	NM_181409	NM_181409	uc008qmd.2	Mus musculus myotubularin related protein 11 (Mtmr11), mRNA	194126	chr3	96161969	96171718	202	313	504	239	449	261	391	236	266	499	440	247	512	471	704	221	426	483	546	264	307	450	296	601	199	409	606	407	386	324	268	486	765	518	1054	464	529	1073	536	901	329
Mup11	NM_001164526	NM_001164526	uc008taw.3	Mus musculus major urinary protein 11 (Mup11), mRNA	100039028	chr4	60658465	60662395	0	0	2.72	1.35	0	0	10.15	0	0	6.93	16.84	0	2.19	0	17.46	0	7.25	19.97	0	1.35	0	0	1.62	8.29	0	1.62	0	6.78	0	2.34	0	2.82	8.65	8.88	14.82	18.23	2.93	0	5.19	0	0
Zmym2	BC046507;AK164896;NM_029498;AK135499	NM_029498	uc011zme.1;uc007ucr.1;uc007uct.2;uc007ucs.1	Mus musculus zinc finger, MYM-type 2 (Zmym2), mRNA		chr14	56886652;56886844;56920764;56887794	56942127;56962579;56903868	1178.77	1792	1351.57	1619.35	1566.79	1541.51	1679.97	2651.13	1189.96	1599.3	1992.67	2725.15	2228.3	1352.76	1137.19	2204.55	2386.25	1590.15	2517.52	1941.54	2259.57	1928.84	1459.34	1882.98	1114.04	2449.76	1690.79	1395.94	1603.54	1191.25	1178.45	2170.97	1706.63	1863.8	1839.95	1850.6	1586.26	978.92	1365.36	1576.74	1434.58
Lpar3	NM_022983	NM_022983	uc008rra.2	Mus musculus lysophosphatidic acid receptor 3 (Lpar3), mRNA	65086	chr3	146220960	146286214	23	8	23	11	20	4	15	9	9	23	22	0	5	29	20	12	8	11	15	16	10	17	5	9	0	12	11	13	26	28	9	41	103	27	32	7	22	36	12	165	20
Mcee	NM_028626	NM_028626	uc009hgi.1	Mus musculus methylmalonyl CoA epimerase (Mcee), mRNA	73724	chr7	64392770	64412119	817	436	690	434	386	393	541	227	744	798	487	262	480	1004	1473	443	415	965	470	425	418	355	351	442	641	409	291	613	311	745	494	400	516	785	610	500	376	426	663	491	563
Enkd1	NM_198299;AK087475	NM_198299	uc009ndz.1;uc009ndy.1	Mus musculus enkurin domain containing 1 (Enkd1), mRNA	102124	chr8	105703651	105708168;105708142	371	524	476	543	427	475	486	441	60	274	438	430	288	134	140	429	410	229	507	453	445	438	337	348	238	565	619	220	352	193	242	455	249	318	394	412	492	449	122	276	200
Pdcd10	NM_019745	NM_019745	uc008pnc.2	Mus musculus programmed cell death 10 (Pdcd10), mRNA	56426	chr3	75516489	75556852	965	1316	1394	1428	1358	1522	1243	1313	550	1050	1559	1401	1298	873	754	1497	1757	1042	1467	1526	1668	1140	1151	1388	891	1731	1235	972	1483	921	749	1833	1315	1221	1368	1503	1534	1139	946	1231	772
Ppp1r3g	CCDS49237;NM_029628	NM_029628	uc007qci.2;uc033glg.1	Mus musculus protein phosphatase 1, regulatory (inhibitor) subunit 3G (Ppp1r3g), mRNA	76487	chr13	35967905;35968598	35970388;35969642	0	3	1	0	0	0	0	0	0	3	2	0	0	6	13	0	0	0	6	1	1	1	0	5	2	0	1	23	2	4	1	4	4	0	5	1	7	7	29	5	2
Gsg2	NM_010353	NM_010353	uc007jzz.2	Mus musculus germ cell-specific gene 2 (Gsg2), mRNA	14841	chr11	73135483	73138294	155	353	315	275	210	356	281	226	45	240	334	206	244	64	58	268	309	135	250	241	386	222	218	335	195	381	296	124	177	114	153	279	199	220	198	307	244	176	118	244	103
Kcnq2	NM_001003824;NM_001006674;NM_001006678;AK079328;NM_001006677;NM_001006680;NM_001006669;NM_001006675;NM_001006668;AK139411;NM_001003825;NM_010611;AK135059;NM_001006676;NM_001006679	NM_001003824;NM_001006674;NM_001006678;NM_001006677;NM_001006680;NM_001006669;NM_001006675;NM_001006668;NM_001003825;NM_010611;NM_001006676;NM_001006679	uc008oky.1;uc008oku.1;uc008old.1;uc008okv.1;uc008olf.1;uc008ole.1;uc008olg.1;uc008ola.1;uc008okz.1;uc008olb.1;uc008okr.1;uc008okt.1;uc008okx.1;uc008oks.1;uc008olc.1	Mus musculus potassium voltage-gated channel, subfamily Q, member 2 (Kcnq2)		chr2	181108443;181085844;181096240;181075578;181081021	181114729;181100798;181135225	0	0	0	0	0	0	3	0	0	0	0	0	0	0	2	0	0	1	1	0	0	0	0	0	1	0	0	0	0	2	0	0	5	0	0	0	0	0	1	0	0
1810009A15Rik	NM_025463	NM_025463	uc008gnt.2	Mus musculus RIKEN cDNA 1810009A15 gene (1810009A15Rik)	66276	chr19	8888882	8890759	505	781	1033	705	733	957	787	692.64	486	872	852	717	710	784.3	803	771	752	806	776	774	717	733	852	692.32	454	638	781	552	763	627	444	848	788	722	917	671.03	782	993	675	836	685
Zfp933	NM_198619;AK131865	NM_198619	uc008vtc.1;uc012dph.1	Mus musculus zinc finger protein 933 (Zfp933), mRNA	242747	chr4	147822985	147848375	344	477	477	454	456	456	451	545	390	415	592	595	481	374	373	544	624	457	617	511	623	462	478	594	359	507	554	337	459	307	383	647	439	514	486	456	553	351	354	370	395
Kif21a	NM_016705;NM_001109041;NM_001109042;AK049303;NM_001109040	NM_016705;NM_001109041;NM_001109042;NM_001109040	uc007xhs.3;uc007xhv.3;uc007xhr.3;uc007xhu.3;uc007xht.3	Mus musculus kinesin family member 21A (Kif21a)	16564	chr15	90933274	91049951;90959748	470	634	587	547	529	576	510	592	698	484	829	693	1049	338	377	809	780	472	995	739	924	626	664	462	617	1128	455	587	404	386	447	562	1264	539	559	608	465	333	517	1813	774
Nek7	AK078639;NM_021605;AK165583	NM_021605	uc007cvo.1;uc011wtb.1;uc007cvn.1	Mus musculus NIMA (never in mitosis gene a)-related expressed kinase 7 (Nek7), mRNA		chr1	138513747;138484713	138619696	1494	1851	1750	1672	1830	1820	1707	2268	2670	2121	2304	2800	2201	2815	1714	2145	2591	3224	2408	2173	2285	1686	2268	2022	2184	2177	1932	2070	1949	1663	2119	2429	1820	2560	2575	2090	2175	1348	2781	1733	1901
Cdipt	BC032182;NM_026638;AK132286	NM_026638	uc009jtv.2;uc012ftz.2;uc012fty.2	Mus musculus CDP-diacylglycerol--inositol 3-phosphatidyltransferase (phosphatidylinositol synthase) (Cdipt), mRNA		chr7	126975913	126980501	1902	2145	2545	2452	2274	2437	2527	2005	1268	2512	2704	2012	2680	2157	2582	2300	2252	2385	2694	2102	2129	2281	1878	2905	1289	2177	2310	1768	2134	1975	1558	2877	2495	2871	3303	2575	2980	2994	1849	2198	1683
1700112E06Rik	AK012226;AK153491;NM_028275	NM_028275	uc007slz.2;uc007sma.2;uc007sly.1	Mus musculus RIKEN cDNA 1700112E06 gene (1700112E06Rik), mRNA	76633	chr14	22584405;22019711	23056088;22599268	172	43	97	86	57	68	71	32	88	181	77	25	83	279	400	84	57	260	48	46	64	50	40	106	59	60	27	125	87	230	67	108	99	173	133	99	95	62	108	50	101
Fkbp8	NM_010223;AK158155;AK040736;NM_001111066;NM_001199631	NM_010223;NM_001111066;NM_001199631	uc009mas.2;uc009map.2;uc009maq.2;uc009mar.2;uc009mao.2	Mus musculus FK506 binding protein 8 (Fkbp8)		chr8	70527845;70527742	70532110;70530598;70535328	5694	7280	6929	7257	6816	7626	7700	5650	3309	5883	6696	5663	5071	4631	5266	6262	5810	5497	7269	5872	6550	5729	4405	6105	3788	7503	6485	4909	5500	5166	4374	7696	5994	7309	7683	5922	6639	7965	4769	5894	4836
AK163160	AK163160		uc008eyi.1	Mus musculus adult male diencephalon cDNA, RIKEN full-length enriched library, clone:9330120A15 product:unclassifiable, full insert sequence		chr18	54990309	55079414	0	2	1	0	10	3	1	3	2	0	1	3	0	2	2	4	4	0	5	3	2	1	2	4	0	2	11	0	1	2	7	2	1	3	2	1	6	1	1	2	2
Acsl3	NM_028817;NM_001136222;NM_001033606	NM_028817;NM_001136222;NM_001033606	uc011wnu.1;uc007bqp.2;uc007bqo.2	Mus musculus acyl-CoA synthetase long-chain family member 3 (Acsl3)	74205	chr1	78657824	78707743	1556.17	2081.76	1525.2	1710.13	1487.27	1832.88	2456.25	2044.8	763.16	1450.79	2356.87	2346.65	1659.46	711	629	2354.44	2338.53	1393.32	2545.83	2174.93	2425.27	1795	1068.64	1665.96	1096.62	2435.01	2612.26	1075.22	1666.17	1022.94	1236.33	1982.08	1386.77	1561.18	1479.9	1931.31	1881.76	1287.26	712.71	1513.31	2146.09
Isoc2b	NM_026158	NM_026158	uc009eyw.1	Mus musculus isochorismatase domain containing 2b (Isoc2b), mRNA	67441	chr7	4844959	4866179	3	0	20	1	2	1	11	1	1	5	7	1	2	29	31	2	2	12	2	3	1	2	3	3	3	5	0	5	0	7	14	7	3	6	9	1	4	4	2	2	37
C030034I22Rik	NR_026848		uc008dkw.2	Mus musculus RIKEN cDNA C030034I22 gene (C030034I22Rik), long non-coding RNA		chr17	69416446	69419192	86	119	110	135	72	118	144	64	60	57	87	64	84	54	89	132	99	100	123	80	98	60	58	103	46	85	80	58	92	60	56	81	119	101	107	108	81	65	50	100	68
AK155692	AK155692		uc029sug.1	Mus musculus NOD-derived CD11c +ve dendritic cells cDNA, RIKEN full-length enriched library, clone:F630212E05 product:testis derived transcript, full insert sequence		chr15	86194748	86195280	494	781	446	514	667	734	470	630	391	483	630	879	441	304	325	424	657	315	514	463	648	495	698	504	258	440	801	535	378	277	462	689	402	483	722	545	686	8459	291	403	384
Aplp1	BC106158;NM_007467	NM_007467	uc009gek.2;uc012fhn.2	Mus musculus amyloid beta (A4) precursor-like protein 1 (Aplp1), mRNA		chr7	30434979	30445582	653	905	739	934	937	1083	1215	654	92	484	1441	842	747	111	58	1218	1593	289	949	1222	1294	1363	410	568	335	1308	1027	524	634	242	518	707	407	572	514	913	618	728	122	365	313
AK132885	AK132885		uc009nck.1	Mus musculus adult male testis cDNA, RIKEN full-length enriched library, clone:4930484A08 product:unclassifiable, full insert sequence		chr8	105289988	105291318	5	8	9	10	6	4	6	1	5	10	4	4	4	1	3	6	4	4	4	4	7	4	5	7	5	8	3	2	7	3	7	10	6	8	10	5	4	4	9	5	1
Gm10560	NR_040563		uc029vbf.1	Mus musculus predicted gene 10560 (Gm10560), long non-coding RNA		chr4	156021644	156023824	52	42	19	17	45	26	26	27	51	27	66	23	28	29	61	45	41	51	42	44	52	38	29	38	53	28	30	44	22	21	55	21	26	35	41	24	31	28	39	21	48
AK145095	AK145095		uc009upi.1	Mus musculus mammary gland RCB-0526 Jyg-MC(A) cDNA, RIKEN full-length enriched library, clone:G830041E17 product:unclassifiable, full insert sequence		chrX	151800806	151801442	5	5	12	4	3	5	5	6	11	5	4	9	1	8	5	4	11	3	15	6	3	6	6	5	3	5	2	6	4	3	3	8	2	5	6	3	2	5	5	4	9
Cct6b	NM_009839	NM_009839	uc007kmx.2	Mus musculus chaperonin containing Tcp1, subunit 6b (zeta) (Cct6b)	12467	chr11	82719247	82764288	17	5	1	9	10	5	8	11	9	18	13	5	12	27	36	15	14	19	9	11	11	8	3	6	6	9	12	7	10	23	13	7	6	13	18	9	3	6	7	18	6
Gm14137	NM_001039223	NM_001039223	uc008lth.2	Mus musculus predicted gene 14137 (Gm14137), mRNA	623781	chr2	119174508	119177575	81	191	273	180	207	259	236	526	56	304	331	880	81	64	21	257	300	116	306	102	149	217	299	206	93	189	300	141	180	67	135	338	669	260	206	153	302	224	48	1094	232
Gm11595	NM_001126322	NM_001126322	uc011yes.1	Mus musculus predicted gene 11595 (Gm11595), mRNA	100040276	chr11	99771713	99772913	0	0	76.34	0	0	0	0	0	0	0	0	0	2	0	0	0	0	6	2	0	0	0	0	0	0	0	3	0	0	0	0	0	751.49	1	0	0	0	0	2	1244.25	344.7
B630019K06Rik	NR_045448		uc009spi.3	Mus musculus RIKEN cDNA B630019K06 gene (B630019K06Rik), non-coding RNA		chrX	8892352	8894964	93	82	86	90	93	106	130	88	15	113	96	79	57	50	77	123	101	64	101	81	90	75	65	100	54	75	72	73	70	58	26	92	66	114	82	72	130	88	44	52	61
2310040G24Rik	NR_040292;NR_040293		uc029vxg.1;uc009csa.1	Mus musculus RIKEN cDNA 2310040G24 gene (2310040G24Rik)		chr6	86483375	86488227	27	356	43	43	109	73	13	29	1824	45	33	37	48	31	56	33	42	56	90	32	249	31	286	39	1192	20	14	681	40	33	854	67	138	383	174	23	33	146	1231	39	605
Mgme1	NM_001289631;NM_028984;NM_001289630	NM_001289631;NM_028984;NM_001289630	uc008mqu.2;uc008mqt.2;uc008mqs.2	Mus musculus mitochondrial genome maintainance exonuclease 1 (Mgme1)	74528	chr2	144270903	144281227	429	480	569	453	355	448	587	342	517	504	496	545	439	547	557	529	495	592	514	452	540	357	412	391	445	458	402	443	427	453	377	523	446	646	515	452	398	448	543	363	488
Gm1141	NR_027801		uc009tkg.2	Mus musculus predicted gene 1141 (Gm1141), long non-coding RNA		chrX	71932437	71940871	27	30	27	22	22	38	40	46	3	16	38	55	11	12	8	35	46	10	44	22	29	26	32	17	16	8	43	16	8	8	18	18	18	29	25	30	38	21	3	13	15
Usp3	AK158516;NM_144937;AK161676	NM_144937	uc009qez.1;uc009qey.1;uc012gvp.1	Mus musculus ubiquitin specific peptidase 3 (Usp3), mRNA	235441	chr9	66517880	66592980	556.89	783.22	745.87	832.56	671.85	892.99	889.82	839.97	418.96	753.85	864.79	758.91	745.94	582.95	552.98	960.78	957	925.94	902.9	899.97	963.97	809.88	654.96	878.95	429.99	923.94	706.94	512.95	798.78	546.7	530.97	955.6	811.79	760.76	741.49	820.9	850.91	515.88	529.91	819.86	591.93
AK054493	AK054493		uc008dni.1	Mus musculus 2 days pregnant adult female ovary cDNA, RIKEN full-length enriched library, clone:E330032C10 product:unclassifiable, full insert sequence		chr17	73250985	73260656	0	0	0	0	0	1	2	0	0	0	1	0	7	1	2	2	2	0	1	1	0	4	2	2	0	0	4	1	0	1	0	0	0	1	1	2	4	11	0	0	6
Pgbd5	NM_171824	NM_171824	uc009nxb.1	Mus musculus piggyBac transposable element derived 5 (Pgbd5), mRNA	209966	chr8	124369048	124433936	4	13	6	5	0	3	0	3	2	6	3	1	0	1	2	6	4	3	4	1	2	2	1	5	1	8	11	2	9	3	2	6	27	5	6	2	17	0	1	18	2
Zp3	NM_011776	NM_011776	uc008zzl.1	Mus musculus zona pellucida glycoprotein 3 (Zp3), mRNA	22788	chr5	135980104	135988624	4	0	0	0	0	0	0	1	0	0	0	0	0	0	0	0	2	1	0	1	2	4	1	0	0	1	0	0	0	0	0	0	0	0	2	1	0	2	0	0	0
Mat2b	NM_134017;AK038303;NM_001199274	NM_134017;NM_001199274	uc007ilr.2;uc007ilq.2;uc007ilp.2	Mus musculus methionine adenosyltransferase II, beta (Mat2b)	108645	chr11	40685485;40679313	40695203;40692682	1459	1860	1925	1722	1679	1706	1801	1327	1839	1714	1914	1395	2048	1697	1790	2195	2026	1953	2157	1929	1905	1611	1331	2000	1741	1917	1503	1640	1756	1608	1441	2222	2108	2237	2176	1780	1735	1277	1872	1640	1667
Igsf11	NM_170599	NM_170599	uc007zfp.1	Mus musculus immunoglobulin superfamily, member 11 (Igsf11), mRNA	207683	chr16	38902344	39027157	14	3	11	18	8	6	11	0	5	8	4	0	2	16	29	10	5	4	3	5	3	1	5	1	0	4	1	9	7	7	0	6	12	22	9	8	5	1	27	3	10
Pcdh9	NM_001271798;NM_001271799;NM_001081377;NM_001271800	NM_001271798;NM_001271799;NM_001081377;NM_001271800	uc007uuo.2;uc007uum.2;uc007uun.2;uc011zpc.2	Mus musculus protocadherin 9 (Pcdh9)		chr14	93013699	93890669;93888888	3	111	44	34	96	51	19	17	11	3	4	11	152	2	9	41	61	1	9	82	225	205	21	18	2	1	17	16	20	14	1	70	10	40	10	15	106	5	7	18	15
Cdk19	BC062100;BC048908;NM_198164;AK147340;NM_001168304;AK028643	NM_198164;NM_001168304	uc007eww.2;uc007ewt.2;uc007ewy.2;uc007ewv.2;uc007ewu.2;uc007ewx.2	Mus musculus cyclin-dependent kinase 19 (Cdk19)	78334	chr10	40339563;40349307	40483818	2477	3032	2822	3097	2624	3221	3058	4082	937	2927	3904	5204	3153	2464	1217	4513	4027	3633	4008	3444	3703	3299	2546	3222	1631	5365	3627	1726	2799	1871	1846	3877	2453	2950	2698	3444	2559	1469	1242	1944	1520
Amz2	NM_001252193;AK143908;NM_025275	NM_001252193;NM_025275	uc007mcj.2;uc007mcg.1;uc007mch.1	Mus musculus archaelysin family metallopeptidase 2 (Amz2)		chr11	109425945;109426219	109438148;109431045	1403	2005	1732	1564.19	1765	1804	1923	1739.71	2542.18	1620.42	1709	1777.27	1728.16	1448	1581.2	2267.05	2061.79	1580	2237.4	1785	2297.12	1982	1687.87	1972	2282.54	2050.76	1891.23	1766.45	1465.69	1285.34	1830.09	1963	1408	2022.26	2049	1696.88	1922.01	2048	2077.03	1529	1871
Gstp2	NM_181796	NM_181796	uc008fyg.1	Mus musculus glutathione S-transferase, pi 2 (Gstp2), mRNA	14869	chr19	4040287	4042221	211.03	337.99	70.68	45.06	144.18	99.96	110.86	48.04	1926.16	306.58	113.65	69.41	228.74	402.44	585.29	88.39	86.43	214.32	257.41	106.16	380.39	61.42	493.96	245.09	1436.14	49.35	65.86	871.28	70.21	400.85	1071.65	160.03	347.6	635.04	505.32	192.18	144.33	461.69	1311.8	113.57	1250.27
Ear2	NM_007895	NM_007895	uc007tdi.1	Mus musculus eosinophil-associated, ribonuclease A family, member 2 (Ear2), mRNA	13587	chr14	44102653	44103531	28	290	161	83.77	247	106.96	171	28	119.74	140.87	156	30	318	69	329.96	193.95	201	293.98	170	99	295.96	178	33.44	195.98	27.22	77	19	122.99	191	232	32	347.96	400.96	422.91	686.96	194.95	150	177	433	264.72	333.64
Ccng2	NM_007635;AK168891	NM_007635	uc008yee.2;uc008yef.2	Mus musculus cyclin G2 (Ccng2), mRNA	12452	chr5	93268554;93267572	93276231	2037	2499	1789	1568	1607	1846	2629	3509	741	1922	2138	3165	1929	1303	2081	3387	3720	1633	2047	2492	2853	3148	1549	2292	1489	2561	2170	1322	1540	1441	1154	2044	1571	1885	1746	2097	1701	692	792	1376	971
Rlf	AK162649;AK132452;NM_001081013	NM_001081013	uc008uoa.1;uc008uob.1;uc008uoc.1	Mus musculus rearranged L-myc fusion sequence (Rlf), mRNA		chr4	121145372	121214646;121215076;121188534	1133	1887	1196	1289	1726	1529	1995	2815	733	1113	2220	2880	2416	841	819	2399	3055	989	2031	2498	2820	2225	1224	1537	875	2255	1947	1061	1264	978	1077	2291	1276	1337	1505	1704	1580	1067	898	1386	1143
2900008C10Rik	NR_045434		uc009sqv.2	Mus musculus RIKEN cDNA 2900008C10 gene (2900008C10Rik), long non-coding RNA		chrX	12134453	12160355	23	33	13	5	8	11	8	1	76	26	13	5	13	17	26	9	6	19	6	12	18	9	13	16	43	6	3	28	11	19	18	32	27	29	30	17	13	23	56	8	26
Cct8	NM_009840	NM_009840	uc007zul.1	Mus musculus chaperonin containing Tcp1, subunit 8 (theta) (Cct8), mRNA	12469	chr16	87483324	87495869	3628	5721	5378	4597	4127	4973	5627	5338	4267	5146	4942	5600	6168	3545	3990	4956	7107	4629	5847	5446	5741	4630	5463	4946	4084	5456	4729	4034	4834	3814	3877	6484	4730	5176	5643	5239	5777	5095	4700	5200	4875
Gbp6	BC007143;NM_194336	NM_194336	uc012eag.1;uc008ylb.2	Mus musculus guanylate binding protein 6 (Gbp6), mRNA		chr5	105270701	105293699	13840.7	3230.89	7838.51	9898.69	6546.82	9242.45	4734.46	2917.79	3014.92	6708.75	8812.43	1304.09	849.38	5796.97	8698.93	10415.5	3093.03	2617.58	2687.15	4548.32	3675.19	4195.96	2283.94	6113.21	4372.74	6545.75	2060.19	7153.2	7608.82	7056.99	4716.14	7509.7	4236.87	3973.67	3254.97	7104.85	4160.25	557.43	3417.54	2222.87	749
Phlda3	NM_013750;CCDS35722	NM_013750	uc007ctq.2;uc033fln.1	Mus musculus pleckstrin homology-like domain, family A, member 3 (Phlda3), mRNA		chr1	135766084;135766448	135766826;135769134	3407	3004	2458	1992	2582	2008	4019	1742	1874	1741	1833	1787	2640	3192	4399	2164	2479	3894	2200	2809	2136	3225	1689	2244	1815	2098	1383	2655	1538	2958	2033	2147	2559	2586	2378	2230	1961	2895	1960	2140	3371
Mical3	BC090651;AK122497;AK147803;NM_001270475;NM_153396	NM_001270475;NM_153396	uc009dnw.2;uc009doa.1;uc009dnx.1;uc009dnz.3;uc009dny.1	Mus musculus microtubule associated monooxygenase, calponin and LIM domain containing 3 (Mical3)	194401	chr6	120931545;120997315;121016646;121007222;120958240	121003153;121081627;121131022;121110094;121022288	2734	3430	2566	2764	3594	2580	3556	4650	2398	2920	3482	4455	6580	2846	4088	3527	3692	3195	4041	4301	3680	3970	2694	3332	2158	3332	3907	3376	2490	3209	2301	3671	2870	4409	3159	2750	3328	2409	1835	2572	3033
Map3k13	NM_172821	NM_172821	uc007yrr.2	Mus musculus mitogen-activated protein kinase kinase kinase 13 (Map3k13), mRNA	71751	chr16	21891968	21931877	32	56	21	31	54	28	33	103	57	26	69	98	29	45	13	37	100	38	57	57	70	40	31	47	54	69	77	32	31	22	70	51	12	45	28	50	55	20	39	36	45
Mrs2	NM_001013389	NM_001013389	uc007pwu.2	Mus musculus MRS2 magnesium homeostasis factor homolog (S. cerevisiae) (Mrs2), mRNA	380836	chr13	24992294	25020379	290	555	356	327	375	471	470	446	468	368	443	429	664	453	475	487	542	495	489	517	539	351	414	358	377	461	459	327	344	430	357	469	353	488	484	407	427	333	434	351	383
Cyp4f13	NM_130882;BC058330	NM_130882	uc008bxt.1;uc012apd.1	Mus musculus cytochrome P450, family 4, subfamily f, polypeptide 13 (Cyp4f13), mRNA	170716	chr17	32924687	32947361	512	297	493	371	299	397	478	251	250	555	352	195	323	545	759	436	433	596	419	303	338	324	221	383	233	404	259	296	291	486	308	353	414	528	522	396	395	329	272	347	248
Khsrp	NM_010613	NM_010613	uc008ddr.2	Mus musculus KH-type splicing regulatory protein (Khsrp), mRNA	16549	chr17	57021048	57031507	2593	3926	2966	3357	3159	3924	5018	3832	1132	2625	3361	4392	4603	1672	1762	3618	3561	2342	3852	3596	3864	3635	2092	3073	1676	4990	3513	1874	2732	2139	1946	3520	2428	3398	3302	3282	3286	2380	1522	2889	2239
Cd300lb	BC107352;NM_199221	NM_199221	uc007mgb.1;uc007mga.1	Mus musculus CD300 antigen like family member B (Cd300lb), mRNA	217304	chr11	114922780	114934386	175	242	346	261	443	433	147	118	159	278	348	165	387	164	423	362	407	238	508	215	333	343	289	647	138	178	428	305	682	453	268	531	399	356	733	291	319	378	557	166	412
Pa2g4	NM_011119	NM_011119	uc007hnl.1	Mus musculus proliferation-associated 2G4 (Pa2g4), mRNA	18813	chr10	128557765	128565934	2591	3895	4036	3318	3194	4114	3652	5033	1959	3619	3367	5174	4696	2653	2395	3972	4644	3721	4425	3629	4250	4239	4517	4050	2743	5352	4125	2476	3177	2602	2343	4279	3598	3193	3680	3292	4228	3831	2320	5053	3302
Ttc19	AK008442;NM_029704;NM_028360	NM_029704;NM_028360	uc007jiq.2;uc007jis.2;uc007jir.2	Mus musculus tetratricopeptide repeat domain 19 (Ttc19)	72795	chr11	62281472	62316441;62282588	349	541	370	421	408	472	485	471	646	317	466	498	466	339	310	504	482	366	620	432	533	493	454	637	487	420	482	424	361	359	426	517	430	555	484	412	544	463	526	354	555
Trp53inp2	AK213280;NM_178111	NM_178111	uc008nkl.1;uc008nkk.1	Mus musculus transformation related protein 53 inducible nuclear protein 2 (Trp53inp2), mRNA	68728	chr2	155382647;155381855	155385464;155389847	2422	2348	2169	1997	1800	1936	2495	1323	7877	2383	2456	2054	3022	2907	4174	1998	1863	4105	2440	1638	2630	1959	2823	2432	4776	1790	1960	3987	1872	2334	3671	2154	3217	3946	3711	2876	2625	2267	5414	3078	4562
AK008288	AK008288		uc008elz.1	Mus musculus adult male small intestine cDNA, RIKEN full-length enriched library, clone:2010005H04 product:unclassifiable, full insert sequence		chr18	35182491	35183016	0	1	3	2	0	0	0	3	0	0	0	0	0	0	0	1	0	0	0	0	0	1	2	0	0	0	0	0	1	0	0	0	0	1	0	1	2	0	0	1	0
Clec2i	NM_001289707;NM_001289706;NM_020257;NM_001289708	NM_001289707;NM_001289706;NM_020257;NM_001289708	uc012etg.2;uc012eth.2;uc009eev.2;uc009eeu.2	Mus musculus C-type lectin domain family 2, member i (Clec2i)		chr6	128887586	128898167	94	66	57	56	76	86	39	19	42	87	92	10	65.75	46	96	71	67	64.86	63	43	53	53	16	60	19	47	5	38	95	90	33	80	104	91	113	91	98	7	126	35	42
Acbd5	NM_028793;NM_001102438;NM_001102436;NM_001102437	NM_028793;NM_001102438;NM_001102436;NM_001102437	uc008iny.1;uc008inz.1;uc008ioa.1;uc008inx.1	Mus musculus acyl-Coenzyme A binding domain containing 5 (Acbd5)		chr2	23069071;23068200	23114512	1216	1197	1071	1008	1015	1109	1292	1316	1047	1619	1455	1436	1517	1670	1920	1529	1565	1577	1563	1348	1290	1248	1253	1427	837	1294	1137	1145	1183	1320	825	1546	1506	1674	1644	1382	1247	886	1158	1204	1043
Sh2b3	AK028796;AK172551;NM_008507	NM_008507	uc008zki.1;uc008zkg.1;uc008zkh.1	Mus musculus SH2B adaptor protein 3 (Sh2b3), mRNA	16923	chr5	121817214	121836801	523	827	583	691	656	805	925	666	418	787	782	736	1034	482	746	707	837	767	793	648	720	828	541	782	339	720	734	482	796	722	437	905	663	959	1151	779	901	562	721	492	536
Pole4	AK145365;NM_025882	NM_025882	uc009clj.1;uc009clk.1	Mus musculus polymerase (DNA-directed), epsilon 4 (p12 subunit) (Pole4), mRNA	66979	chr6	82646711;82621857	82652865	1414	1492	1312	1389	1427	1670	1571	1125	1032	1171	1512	1331	1613	1152	1164	1607	1584	1203	1606	1612	1901	1212	1063	1271	1066	1583	1474	1187	1439	1189	974	1682	1416	1414	1461	1557	1339	1610	1225	1098	1113
Cnot11	NM_028043;AK041342	NM_028043	uc007ati.1;uc007atj.1	Mus musculus CCR4-NOT transcription complex, subunit 11 (Cnot11), mRNA	52846	chr1	39538244;39535553	39546877	641	920	949	803	896	949	1001	654	808	916	898	768	745	623	639	1015	1039	729	1103	965	1002	850	577	948	707	1105	826	729	781	585	780	942	748	996	889	848	1003	996	763	930	816
Msx3	NM_010836	NM_010836	uc012fwf.1	Mus musculus msh homeobox 3 (Msx3), mRNA	17703	chr7	140046156	140049088	0	1	2	1	0	0	0	2	0	0	0	0	1	0	0	0	0	0	0	0	0	0	0	4	1	0	0	1	0	0	1	0	1	1	2	2	0	3	0	1	1
Gm3086	NR_036607		uc007ntd.2	Mus musculus predicted gene 3086 (Gm3086), non-coding RNA		chr12	69963408	69969744	12	0	2	0	0	0	3	3	0	0	0	0	0	1	0	3	0	0	0	2	0	1	2	3	0	2	1	0	0	2	0	0	0	0	0	0	3	0	0	0	1
Wdyhv1	NM_029734;AK167510	NM_029734	uc007vtj.1;uc007vti.1	Mus musculus WDYHV motif containing 1 (Wdyhv1), mRNA		chr15	58141435	58158654	414	473	511	491	501	534	422	448	382	476	545	390	424	313	374	454	496	326	580	362	519	442	359	507	360	562	406	448	427	308	363	515	558	479	604	493	424	413	495	558	411
Treml4	DQ087186;NM_001163795;NM_172623;NM_001163796;NM_001033922	NM_001163795;NM_172623;NM_001163796;NM_001033922	uc008cxa.1;uc008cwz.1;uc008cxb.1;uc008cxc.1;uc012avb.1	Mus musculus triggering receptor expressed on myeloid cells-like 4 (Treml4)	224840	chr17	48264294	48275358	37	33	51	33	71	59	34	13	19	76	64	13	19	19	24	44	36	27	26	34	19	34	21	55	17	32	11	17	63	45	34	65	80	31	38	49	36	10	34	12	13
Znrf1	NM_001168623;NM_133206;NM_001168622;NM_001168621	NM_001168623;NM_133206;NM_001168622;NM_001168621	uc009nmk.2;uc012gkx.1;uc009nml.2;uc012gkw.1	Mus musculus zinc and ring finger 1 (Znrf1)	170737	chr8	111538342;111536639	111626030	2194	2356	2712	2634	2288	2533	2628	2134	2043	2172	2496	1952	1605	1651	1583	2231	2048	2141	2664	1746	2057	2030	1985	2367	1868	2448	2135	1864	2051	1498	1953	2260	2075	2666	2509	2170	2310	2063	1645	2317	1880
E330021D16Rik	CCDS51940;NM_001201390	NM_001201390	uc009elt.2;uc033ivr.1	Mus musculus RIKEN cDNA E330021D16 gene (E330021D16Rik), mRNA		chr6	136400318;136400714	136401830;136415569	0	0	1	0	0	0	0	0	0	0	1	0	0	0	0	0	0	4	0	0	1	0	0	0	0	0	0	0	0	0	0	3	0	1	0	0	0	0	0	1	0
Plod1	NM_011122;AK160822	NM_011122	uc008vtk.2;uc008vtl.2	Mus musculus procollagen-lysine, 2-oxoglutarate 5-dioxygenase 1 (Plod1), mRNA	18822	chr4	147922462;147909752	147936776	2598	4745	2626	3169	5118	3276	5787	4620	2338	3228	4682	4267	6903	3495	4766	4505	6412	3675	3367	6828	6099	6868	2474	4515	1788	7112	4337	2857	3055	3578	2319	5431	3388	4623	5670	4645	4350	4565	4020	2106	2021
Pcif1	BC060988;NM_146129	NM_146129	uc008nwp.1;uc008nwq.1	Mus musculus PDX1 C-terminal inhibiting factor 1 (Pcif1), mRNA		chr2	164879367;164879385	164883215;164891437	1197	1593	1329	1597	1473	1795	2038	1339	868	1502	1721	1593	1315	988	1109	1898	1587	1313	2023	1575	1788	1414	866	1386	627	2011	1686	1077	1368	1187	909	1748	1282	1708	1906	1555	1334	1447	1075	1162	1174
AK029875	AK029875		uc009mcf.1	Mus musculus adult male testis cDNA, RIKEN full-length enriched library, clone:4931419M04 product:hypothetical protein, full insert sequence		chr8	71026791	71126569	0	0	0	0	0	0	0	0	0	0	0	0	0	0	0	1.06	0	0	3	0	1	0	0	0	0	0	0	0	0	0	0	0	0	3	2.23	0	0	0	0	0	1
AK029815	AK029815		uc029xfj.1	Mus musculus adult male testis cDNA, RIKEN full-length enriched library, clone:4930579C12 product:hypothetical protein, full insert sequence		chr9	89113110	89177887	33	18.73	25	24.75	14	34.05	13	69.86	2	21.85	39.84	33	14.59	9	0	30.57	49.77	9	46.4	14.5	12	6	29.82	8.5	14.9	26.74	73.28	8	15.79	10.86	3.27	22.41	16.77	19.51	11.51	18.74	41.33	24	4	3	15
1600029I14Rik	NR_028123		uc009ree.1	Mus musculus RIKEN cDNA 1600029I14 gene (1600029I14Rik), long non-coding RNA		chr9	99470420	99474751	0	0	0	1	0	1	3	0	0	0	4	0	0	1	1	0	0	0	0	0	0	2	0	1	0	2	0	0	0	4	0	1	0	0	0	3	0	0	0	0	2
Pcdh17	NM_001013753;AK133637	NM_001013753	uc007utp.2;uc007uto.2	Mus musculus protocadherin 17 (Pcdh17), mRNA		chr14	84443562	84479227;84537060	28	77	9	66	88	61	76	58	14	55	74	61	100	63	58	72	109	39	25	99	114	223	37	43	38	62	39	18	38	73	27	40	21	81	58	54	64	20	10	97	23
AK030468	AK030468		uc007rog.1	Mus musculus adult male pituitary gland cDNA, RIKEN full-length enriched library, clone:5330416C01 product:hypothetical protein, full insert sequence		chr13	97744693	97747411	0	0	0	0	0	0	0	0	0	0	0	0	1	0	0	0	2	0	2	0	5	0	3	3	0	0	3	0	3	0	1	3	0	0	0	2	1	5	3	0	0
Gm12295	NR_040280		uc007jla.1	Mus musculus predicted gene 12295 (Gm12295), long non-coding RNA		chr11	65277653	65287833	4	0	0	0	0	2	0	1	8	1	4	1	0	0	0	1	0	0	0	1	4	0	1	0	2	0	3	1	0	0	3	1	0	0	0	2	1	0	0	3	1
2310002L09Rik	NM_027104;NM_027981	NM_027104;NM_027981	uc012dgh.1;uc008tjf.1	Mus musculus RIKEN cDNA 2310002L09 gene (2310002L09Rik)	71886	chr4	73939370;73941578	73950846	0	223	0	1	41	26	0	4	1584	0	2	21	8	0	0	0	0	0	31	0	179	0	278	0	1199	0	0	567	0	0	799	16	35	233	66	0	0	57	959	13	520
Naif1	NM_194335	NM_194335	uc008jfr.1	Mus musculus nuclear apoptosis inducing factor 1 (Naif1), mRNA	71254	chr2	32450456	32455476	38	112	51	89	99	106	113	137	70	87	137	135	122	36	90	102	129	115	140	118	128	106	106	95	52	115	94	68	112	77	69	111	81	112	117	87	99	88	97	65	81
Tex33	NM_001163612;NM_001163613;NM_028522	NM_001163612;NM_001163613;NM_028522	uc007wpb.2;uc011zvp.1;uc007wpc.2	Mus musculus testis expressed 33 (Tex33)	73376	chr15	78378399	78388769;78395912	0	2	1	0	0	0	3	0	1	0	0	2	1	1	3	0	0	0	0	1	0	1	0	1	0	0	0	1	0	3	1	0	0	0	2	2	0	0	0	0	0
Znrf2	NM_199143	NM_199143	uc009cae.2	Mus musculus zinc and ring finger 2 (Znrf2), mRNA	387524	chr6	54816915	54890224	1299	1075	1050	1382	825	1358	1236	1133	569	1451	1371	989	1806	1165	1079	1250	1166	1011	1737	1154	1483	755	791	811	496	1226	1075	768	1157	1037	682	1597	1235	1205	1032	1143	957	579	632	912	901
Tmem151a	NM_001001885	NM_001001885	uc008gcc.1	Mus musculus transmembrane protein 151A (Tmem151a), mRNA	381199	chr19	5079336	5085477	0	28	17	42	18	16	124	14	104	2	30	17	19	8	2	15	18	16	37	7	15	24	84	25	59	67	74	39	14	23	59	24	39	83	17	7	125	33	112	107	188
Shf	NM_001013829	NM_001013829	uc008mar.1	Mus musculus Src homology 2 domain containing F (Shf), mRNA	435684	chr2	122348891	122368918	843	1701	1148	1368	1286	1666	2403	2156	162	1031	1638	3507	1736	405	225	1391	1741	498	1597	1472	1372	2124	1387	1466	706	2504	1983	755	901	498	887	1384	549	948	1191	1250	1372	1744	227	663	801
Cyb5	NM_025797	NM_025797	uc008fuw.1	Mus musculus cytochrome b-5 (Cyb5), mRNA	109672	chr18	84851413	84879863	5213	1518	2832	2247	2032	1698	3116	1129	1836	6153	2644	996	3964	9241	14350	2094	1933	7593	2091	2075	1732	1380	1076	2889	1013	1929	1207	3011	2111	6454	1127	2869	4120	5419	4839	3551	2560	3105	3868	2892	1710
6720468P15Rik	NR_040306;NR_040307		uc008iah.2;uc029tsz.1	Mus musculus RIKEN cDNA 6720468P15 gene (6720468P15Rik)		chr19	57508563;57509065	57512788	0	3	2	0	0	0	0	2	1	1	4	1	1	0	0	1	0	1	6	4	3	2	2	6	0	0	2	1	1	1	5	7	3	3	11	1	4	9	5	2	2
Epb4.1l3	BC152548;AK053532;AB523362;AF177146;NM_013813;AB523363;HG738869;AK173080	NM_013813	uc008dkq.1;uc008dkr.1;uc008dkp.1;uc012awk.1;uc012awl.1;uc033hfa.1;uc008dko.1;uc008dks.2	Mus musculus erythrocyte protein band 4.1-like 3 (Epb4.1l3), mRNA		chr17	69243587;69207858;69248629;69156809	69289987;69287728;69272848	68	97	255	298	192	146	174	143	144	195	185	127	204	245	167	75	465	484	302	77	177	106	154	331	124	59	301	346	321	224	108	381	296	212	990	210	518	730	403	228	158
EG232599	AK047082		uc009azj.1	Mus musculus 10 days neonate cerebellum cDNA, RIKEN full-length enriched library, clone:B930018B01 product:hypothetical protein, full insert sequence		chr6	17076261	17171833	31	32	35	20	32	20	13	49	5	29	20	32	24	24	73	49	39	35	50	35	41	39	30	81	18	21	78	21	35	21	22	43	26	27	26	15	39	32	16	15	9
4930447C04Rik	AY576418;NM_029444;AK014811;BC137875;AK044729	NM_029444	uc007nvx.1;uc011ynp.1;uc007nvv.1;uc007nvw.1;uc011ynq.1	Mus musculus RIKEN cDNA 4930447C04 gene (4930447C04Rik), mRNA	75801	chr12	72913184;72911654;72881108;72906190	72940083;72917765;72917857;72940772;72916879	0	2	2	0	0	1	3	4	1	0	1	3	5	5	10	1	0	1	1	0	0	2	0	5	1	2	5	0	1	2	2	0	1	1	7	0	0	2	0	0	8
Gm3500	NM_001256886;BC172015	NM_001256886	uc029ses.1;uc029set.1;uc007sck.2	Mus musculus predicted gene 3500 (Gm3500), mRNA		chr14	5718333;5724918;5365791	5389074;5741602;5807976	15.42	5.05	26.9	3.49	1.84	7.47	4.29	1.14	16.72	10.65	3.71	3.04	2	22.6	12.18	2.6	10.4	15.32	8.08	3.83	2.42	2.63	0	10	9.37	5.67	1.01	5	9.62	4.47	1.25	4.37	3.75	2.34	4.1	1.43	13.03	2.84	6.45	0	2.65
Tspan4	NM_001252588;NM_053082	NM_001252588;NM_053082	uc009kln.2;uc009klo.2	Mus musculus tetraspanin 4 (Tspan4)	64540	chr7	141476379;141475235	141493427	1369	2451	2065	2195	2354	2493	2920	2869	630	1788	2167	3006	2106	1576	1544	2077	2661	1313	1936	1806	2054	2335	1690	2020	920	2229	2089	1417	1704	1514	1094	2707	1591	1891	2571	2287	3051	3226	1268	1071	1343
AK089512	AK089512		uc007nab.1	Mus musculus B6-derived CD11 +ve dendritic cells cDNA, RIKEN full-length enriched library, clone:F730043H23 product:unclassifiable, full insert sequence		chr12	8764900	8771181	0	17	15	24	24	28	37	21	4	27	6	21	25	2	3	32	31	12	24	47	46	26	5	9	4	28	9	4	14	12	3	1	6	4	4	30	4	4	2	6	19
Pigq	AK016852;AK170431;AK210664;AK137390;NM_011822	NM_011822	uc008bcr.1;uc012ano.1;uc008bcp.1;uc008bct.1;uc012anp.1	Mus musculus phosphatidylinositol glycan anchor biosynthesis, class Q (Pigq)		chr17	25936474;25933995;25926423;25931461	25941962;25935134	2811.99	2852.83	2918.52	2804.41	2453.14	2824.4	3472.83	2705.01	1236.32	3130.55	3046.17	2833.75	3770.25	3070.83	3458.66	3103.22	2982.61	3440.92	3637.74	3027.08	2864.44	2752.12	1894.63	2850.04	1475.83	3402.83	2799.69	2000.49	2491.22	2911.92	1596.27	2973.43	2457.51	3433.12	3331.35	2861.75	3058.82	2612.68	1696.04	2480.26	2007.96
Gm6251	NM_001101561	NM_001101561	uc011xbb.1	Mus musculus predicted gene 6251 (Gm6251), mRNA		chr10	20208438	20209030	40.05	55.07	67.1	51.05	69.11	63.08	50.62	48.07	26.07	82.1	62.1	61.07	49.04	43.1	32.03	60.08	117.14	64.1	84.11	120.66	114.13	58.05	44.05	44.03	26.23	59.19	50.05	40.04	73.13	43.19	32.18	61.06	64.06	37.02	56.04	37.05	77.48	61.31	46.47	43.05	49.19
Dennd6a	AK135953;NM_001285467;NM_001285466;NM_145969;NM_001134465	NM_001285467;NM_001285466;NM_145969;NM_001134465	uc007ssx.2;uc007ssv.1;uc033goq.1;uc007ssw.3;uc007ssy.3	Mus musculus DENN/MADD domain containing 6A (Dennd6a)		chr14	26579549;26573857	26619404;26628409;26634322	913	996	1199	954	949	901	1015	1173	592	1151	1337	1188	1406	995	1181	1265	1312	1329	1449	1153	1303	1030	1082	1338	508	1214	1252	789	1061	1004	623	1368	1156	1413	1536	1217	1027	883	918	913	938
Ccdc33	BC116292;AK015980;AK166434;NM_029212;NM_001166282	NM_029212;NM_001166282	uc009pwg.1;uc009pwh.1;uc009pwb.1;uc009pwc.1;uc009pwd.1	Mus musculus coiled-coil domain containing 33 (Ccdc33)	382077	chr9	58086323;58111788;58028681	58118823;58102225	10	3	12	1	21	34	3	2	3	33	5	3	0	5	1	7	11	11	8	2	3	5	0	7	4	5	7	22	14	4	2	3	26	0	18	8	20	12	9	6	3
Mapre2	NM_001162942;AK168834;NM_153058;NM_001162941	NM_001162942;NM_153058;NM_001162941	uc008ege.2;uc008egd.1;uc008egf.2;uc012bah.1	Mus musculus microtubule-associated protein, RP/EB family, member 2 (Mapre2)	212307	chr18	23803969;23753724;23752332	23860637;23893861	902	1383.96	1200	1275	1488	1357	1399	1716	1585	1461	1605.83	1896.91	2059	1417	2068	1498.97	1606	1834	2192	1121	1456.97	1424	1580	1884	992	1535	1642.97	1509	1624	1664	1236	2251	1913	2041	2624	1639	1803.97	1835	2288	1519	1449
Gsdma2	AK008685;AK008613;BC109335;NM_029727	NM_029727	uc007lgt.1;uc011yef.1;uc011yee.1;uc007lgu.1	Mus musculus gasdermin A2 (Gsdma2), mRNA	76758	chr11	98646758	98650123;98657957	0	0	6.08	0	0	0	0	0	0	0	0	1	0	0	0	0	0	0	0	0	0	0	0	1	0	0	0	0	0	0	0	0	5.02	0	0	0	0	0	0	16.1	1.01
Hax1	NM_001282032;NM_011826	NM_001282032;NM_011826	uc008qak.2;uc008qaj.2	Mus musculus HCLS1 associated X-1 (Hax1)	23897	chr3	89995445	89998716	1289	1431	1482	1397	1247	1378	1519	1363	1253	1406	1556	1472	1326	1312	1469	1495	1730	1659	1610	1379	1497	1222	1289	1407	1284	1807	1324	1348	1275	1320	1217	1716	1498	1793	1832	1462	1493	1875	1414	1615	1387
Matr3	AK161128;NM_010771	NM_010771	uc008emh.2;uc008emg.2	Mus musculus matrin 3 (Matr3), mRNA	17184	chr18	35562274;35562157	35592045	2926	4331.6	3796.57	3893.68	3759.09	3965.78	4233.8	4804.62	2397.91	3594.39	4387.5	5088.87	4253	2965.64	2882.1	4832.79	5362.64	3798.25	5283.85	4320.91	4752.84	4004.69	3963.89	4581.38	2822.83	4857.46	4315.85	3054.88	3816	2769.71	2814.84	4615	3466.11	3954.86	4262.19	3833.5	4592.74	2619.61	2972.67	3569.39	2913.91
5730420D15Rik	NR_045339;NR_045338		uc007gwh.1;uc029rer.1	Mus musculus RIKEN cDNA 5730420D15 gene (5730420D15Rik)		chr10	95417374	95428640	4	2	5	6	12	2	4	3	1	9	3	0	1	5	6	2	1	5	4	0	3	6	1	1	1	2	2	0	2	4	0	3	0	0	1	1	0	0	0	1	2
Gm5766	NR_003628		uc007xzp.1	Mus musculus predicted gene 5766 (Gm5766), non-coding RNA		chr16	4229228	4231205	0	0	0	0	0	0	1.02	0	0	1	0	2	0	0	0	0	0	0	0	0	1	1	0	0	0	0	0	0	0	0	0	0	1	1	0	0	0	0	0	0	0
Gm13242	NM_001103158	NM_001103158	uc008vsb.1	Mus musculus predicted gene 13242 (Gm13242), mRNA	100041379	chr4	145670696	145704437	0	0	0	0	0	0	0	0	0	0.77	0	1	0	0	0	12.18	2.39	3	0	3	0	0	0	1.22	3	0	0	0	8.72	0	0	0	0	0	0	0	1.67	0	1	0	0
Dlx6os1	NR_015388;AK032180		uc009awt.1;uc009awu.1	Mus musculus distal-less homeobox 6, opposite strand 1 (Dlx6os1), long non-coding RNA		chr6	6820545	6861648;6869533	139	174	145	225	79	192	185	219	48	129	109	101	13	15	5	278	144	102	300	75	133	55	85	55	57	164	186	82	187	64	174	299	258	193	145	153	237	98	32	123	48
AK164362	AK164362		uc008xll.1	Mus musculus 12 days embryo spinal ganglion cDNA, RIKEN full-length enriched library, clone:D130064K14 product:unclassifiable, full insert sequence		chr5	53638631	53642067	0	5	1	0	0	1	0	5	0	4	0	8	4	0	0	6	4	0	2	1	0	3	8	4	0	1	3	0	2	0	1	1	0	0	0	5	4	0	4	0	0
5730480H06Rik	NR_045500		uc008xjy.1	Mus musculus RIKEN cDNA 5730480H06 gene (5730480H06Rik), long non-coding RNA		chr5	48395572	48414294	40	56	92	64	53	60	57	50	24	65	68	48	52	39	27	78	56	43	63	61	63	56	30	56	47	69	56	36	41	49	29	40	38	46	46	66	35	34	25	56	31
F10	NM_007972;NM_001242368	NM_007972;NM_001242368	uc009kws.2;uc009kwt.2	Mus musculus coagulation factor X (F10)	14058	chr8	13037307	13056676	50	80	144	85	165	114	39	33	74	65	104	11	50	6	119	56	73	39	74	97	90	119	22	73	27	33	21	60	186	104	54	220	183	99	186	78	79	58	129	54	177
Lox	NM_001286182;NM_001286181;NM_010728	NM_001286182;NM_001286181;NM_010728	uc008exe.2;uc033hgy.1;uc008exf.2	Mus musculus lysyl oxidase (Lox)	16948	chr18	52516059	52529823;52529721;52529867	446	2109	1806	1530	3719	2540	1990	1380	2105	1861	2131	1862	5940	1566	2627	1760	2522	2454	4087	1467	3494	1475	2739	3846	845	1104	2603	3234	3985	1933	1028	5965	4218	3800	8927	2764	4159	5949	4154	2265	2292
Cacna1c	NM_001255999;NM_001159535;NM_001256000;U17869;NM_001159533;NM_001255998;NM_001256002;NM_001256001;NM_001255997;NM_001159534;AB259051;NM_009781	NM_001255999;NM_001159535;NM_001256000;NM_001159533;NM_001255998;NM_001256002;NM_001256001;NM_001255997;NM_001159534;NM_009781	uc012eri.2;uc012erm.1;uc009dls.2;uc009dlt.2;uc012erl.1;uc009dlv.3;uc012erg.2;uc012erj.2;uc009dlw.1;uc012erh.2;uc009dlu.2;uc012erk.2	Mus musculus calcium channel, voltage-dependent, L type, alpha 1C subunit (Cacna1c)	12288	chr6	118713256;118592295	119196409;118757974;118751565;119108189	102	144	121	92	232	83	131	140	120	160	136	143	266	137	176	108	160	205	175	111	167	162	169	241	61	97	153	100	173	156	95	249	191	191	275	169	269	254	125	150	69
Galnt11	BC036145;NM_144908	NM_144908	uc008wst.1;uc008wss.1	Mus musculus UDP-N-acetyl-alpha-D-galactosamine:polypeptide N-acetylgalactosaminyltransferase 11 (Galnt11), mRNA	231050	chr5	25222892;25247413	25265918	786	1174	972	1137	1014	1110	1339	1351	641	1087	1264	1309	1203	783	747	1539	1321	1077	1491	1102	1267	1332	942	1166	606	1023	1378	928	962	809	729	1258	1013	1147	1273	1049	1283	845	786	746	691
Tctn2	AK165102;NM_026486;BC058375;AK087856;AK032378	NM_026486	uc008zqf.2;uc008zqg.2;uc029voi.1;uc008zqj.1;uc029voh.1	Mus musculus tectonic family member 2 (Tctn2), mRNA		chr5	124598791;124598748	124605660;124618557;124603848;124627738	442	698	647	579	667	652	723	694	214	642	683	896	652	413	421	1091	703	522	852	603	651	776	615	714	320	576	977	478	459	454	332	765	482	702	641	575	829	646	369	491	363
Klk1b9	NM_010116	NM_010116	uc009god.1	Mus musculus kallikrein 1-related peptidase b9 (Klk1b9), mRNA	13648	chr7	43976060	43980376	0	0	0	0	0	1	0	0	1	1	1	0	1	0	1	1	1	1	0	0	0	0	1	0	1	2	0	0	3	3	0	0	3	0	1	1	0	0	1	0	2
Cox6c	NM_053071	NM_053071	uc007vmi.1	Mus musculus cytochrome c oxidase subunit VIc (Cox6c), mRNA	12864	chr15	35931975	35938246	6034	6230	6563	5777	5166	5842	5234	4329	10680	5262	6138	4406	4412	8441	7791	5168	5183	6602	5725	4880	6589	4340	5159	5290	9011	4567	4230	6946	4718	5424	6494	6156	5816	7069	6686	5205	5149	8123	8623	5182	6661
Prdm14	NM_001081209	NM_001081209	uc007aik.1	Mus musculus PR domain containing 14 (Prdm14), mRNA	383491	chr1	13113427	13127163	0	1	0	1	0	2	0	0	0	0	0	0	0	0	1	0	1	1	1	0	4	2	0	4	0	0	2	0	1	0	1	0	0	1	0	1	0	3	0	2	0
Fbxl16	NM_001164225;BC137657	NM_001164225	uc012anl.1;uc008bcc.2	Mus musculus F-box and leucine-rich repeat protein 16 (Fbxl16), mRNA	214931	chr17	25809084;25816318	25821265	6	34	12	13	48	29	25	2	125	22	19	10	14	27	43	11	19	28	47	10	20	10	53	31	58	11	30	69	31	24	58	35	47	40	89	25	44	115	135	48	69
Plagl1	AK142052;BC145612;AK142210;NM_009538;X95503;AK183830;FJ425893	NM_009538	uc007ekl.3;uc011xaf.1;uc011xag.1;uc007ekn.1;uc007ekm.2;uc011xah.2;uc007ekk.3	Mus musculus pleiomorphic adenoma gene-like 1 (Plagl1), mRNA		chr10	13060503;13090787;13091774	13128996;13125168;13131695;13130961	262	310	84	222	213	186	307	126	300	331	339	204	367	382	1012	360	268	649	591	235	439	289	298	444	174	417	231	499	365	498	147	403	254	437	541	335	382	285	433	281	293
Ccdc91	AK007017;NM_025911	NM_025911	uc009esz.1;uc009esy.1	Mus musculus coiled-coil domain containing 91 (Ccdc91), mRNA	67015	chr6	147531400;147475870	147542835;147632612	668	1074	837	702	876	804	799	907	1976	859	970	862	1168	934	1165	818	930	1055	984	728	942	1007	1175	909	1379	686	714	1117	711	762	1166	909	764	1110	1141	720	910	1016	1530	813	1419
AK155141	AK155141		uc008uyi.2	Mus musculus NOD-derived CD11c +ve dendritic cells cDNA, RIKEN full-length enriched library, clone:F630203P03 product:unclassifiable, full insert sequence		chr4	129898642	129904646	0	0	0	1	0	0	0	0	1	0	3	2	1	1	0	2	2	0	1	1	0	0	0	0	0	1	0	0	1	0	0	1	0	1	0	4	0	0	1	0	0
Kif2a	NM_001145779;AK037037;Y15894;NM_008442	NM_001145779;NM_008442	uc007rud.2;uc007rue.1;uc007ruc.2;uc007rub.2	Mus musculus kinesin family member 2A (Kif2a)	16563	chr13	106960584;106963756	107022114;106988052	678	745	849	684	808	714	900	921	568	825	840	996	998	680	665	850	1035	814	964	792	809	759	851	1009	667	812	886	765	764	630	520	836	872	842	1147	916	999	683	709	858	695
Gjd3	NM_178596	NM_178596	uc007lib.1	Mus musculus gap junction protein, delta 3 (Gjd3), mRNA	353155	chr11	98982179	98983016	0	2	0	0	0	0	0	1	1	0	1	0	0	0	0	4	0	4	0	0	0	0	0	0	0	1	0	0	0	0	0	12	1	0	13	2	4	5	0	3	1
Mthfsd	NM_001166482;NM_172761;BC023782	NM_001166482;NM_172761	uc009nrp.2;uc029wwp.1;uc009nro.1	Mus musculus methenyltetrahydrofolate synthetase domain containing (Mthfsd)	234814	chr8	121097556	121108379	1012	1455	1343	1420	1263	1639	1577	1457	579	1259	1601	1600	741	788	856	1452	1330	1103	1772	1186	1448	1361	1137	1376	759	1939	1520	1002	1177	861	886	1473	989	1345	1382	1157	1492	1494	596	962	801
Aga	BC048230;NM_001205054;NM_001005847	NM_001205054;NM_001005847	uc009lrz.2;uc012gdu.2;uc012gdv.1	Mus musculus aspartylglucosaminidase (Aga)		chr8	53511701;53511797	53523422	693	873	768	842	778	821	900	1000	574	748	1054	1063	828	677	918	1100	1073	869	1135	878	985	846	830	1008	626	1016	1036	793	912	735	656	1183	753	1034	1049	854	1244	903	781	590	467
Ociad1	NM_001159888;NM_023429;NM_001159887;NM_001159889;AK181231	NM_001159888;NM_023429;NM_001159887;NM_001159889	uc008xsu.2;uc008xss.2;uc012dxb.1;uc008xst.2;uc008xsv.2	Mus musculus OCIA domain containing 1 (Ociad1)		chr5	73292793	73304684;73309356;73314077	4292	4593	4501	4031	3849	4419	4768	5103	4296	4947	5260	5223	4740	4885	5272	5079	4758	4766	5344	3707	4534	4693	4506	4206	4196	4083	4405	4161	3807	3830	3670	4979	4235	5271	5170	4368	5153	4535	4193	4243	4215
Gm94	NM_001033280;BC171995	NM_001033280	uc012bcl.1;uc008euo.1	Mus musculus predicted gene 94 (Gm94), mRNA		chr18	43777195	43792878	0	0	26	0	0	1	0	0	0	0	0	0	0	0	0	0	0	0	0	0	0	0	0	0	0	0	24	0	0	0	0	0	1897	0	1	0	0	1	0	3596	115
Fam175a	BC043923;NM_172405;BC029845	NM_172405	uc008yid.1;uc008yif.1;uc008yie.1	Mus musculus family with sequence similarity 175, member A (Fam175a), mRNA	70681	chr5	100804801;100805192	100820935	236	316	374	301	242	351	332	391	158	254	347	414	283	247	218	343	340	339	416	258	321	307	268	258	182	320	284	204	236	204	159	348	258	290	277	278	300	223	144	341	203
Eif3b	NM_133916	NM_133916	uc009ahr.1	Mus musculus eukaryotic translation initiation factor 3, subunit B (Eif3b), mRNA	27979	chr5	140419304	140443358	5017	8074	6989	6525	5926	8243	8464	8822	3959	5817	7556	9149	8299	4697	4653	7850	8435	5759	8297	6799	8047	7976	7102	6282	4837	7469	7212	4814	5575	5036	4444	7561	6388	6962	7646	6491	7762	7564	4676	7162	5998
Cpe	NM_013494	NM_013494	uc009luw.2	Mus musculus carboxypeptidase E (Cpe), mRNA	12876	chr8	64592550	64693040	5257	13244	10336	9177	13727	12050	15039	14950	6521	10685	13013.3	17025	7364.41	2746	2068	12580	19112.5	4552	14146	15283	13488.3	16712.2	9908.25	13679	8440	13393.5	19031	9197	10133	3857.76	10830.5	15570	5914	8439.16	9019	10433	15821	12389.7	5009	8715	5577
Zswim2	NM_027964;AK017097	NM_027964	uc008kif.1;uc008kig.1	Mus musculus zinc finger SWIM-type containing 2 (Zswim2), mRNA	71861	chr2	83915078;83916763	83941226	0	0	0	0	0	0	0	0	0	0	0	0	0	0	0	0	2	2	0	0	0	0	0	0	0	0	0	2	2	0	0	0	1	0	1	0	0	0	1	0	0
Lrrc10	NM_146242	NM_146242	uc007hcr.1	Mus musculus leucine rich repeat containing 10 (Lrrc10), mRNA	237560	chr10	117045340	117046768	0	0	0	0	0	0	0	0	1	0	0	0	0	0	0	0	0	0	0	1	0	0	1	0	0	0	0	0	0	0	0	0	0	0	0	0	0	0	0	0	1
Igfbp5	NM_010518;BC039192	NM_010518	uc007bkx.1;uc029qpa.1	Mus musculus adult male tongue cDNA, RIKEN full-length enriched library, clone:2310039D10 product:unclassifiable, full insert sequence;Mus musculus insulin-like growth factor binding protein 5 (Igfbp5), mRNA		chr1	72858064;72858035	72861384;72874865	88368	49984	48707	97484	48182	128898	71690	94389	53467	87966	63018	71809	7359	35186	24221	102950	49944	36748	118976	34564	75323	37702	8214	48789	20259	83954	42213	46124	54487	30662	31071	31639	32110	110178	76792	77344	71176	55421	39032	31860	36885
Zfp786	NM_177882	NM_177882	uc009btg.1	Mus musculus zinc finger protein 786 (Zfp786), mRNA	330301	chr6	47819265	47830505	5	23	10	16	18	17	23	28	33	14	15	25	52	23	16	28	34	22	37	35	33	25	27	31	13	20	11	24	33	13	21	42	12	21	33	21	19	30	39	18	37
3632451O06Rik	NM_026142;AK028180	NM_026142	uc007tkk.2;uc007tkj.2	Mus musculus RIKEN cDNA 3632451O06 gene (3632451O06Rik), mRNA		chr14	49681667;49682018	49783367	30	143.7	83	58	172	102.99	75	48	328.89	116.44	102.92	81.46	130.76	105	251.35	97.49	129.25	169.25	169.28	69	160.82	72	154.24	183.59	85	61	83	189	134.24	169.41	104.01	213.75	204	245.62	541.5	168	217	437.03	475.79	129.27	231.94
Nphp1	NM_016902;FJ767898;BC118953;AK009252;AK159627	NM_016902	uc008mgb.1;uc008mga.1;uc008mfy.1;uc008mfz.1;uc012cdq.1	Mus musculus nephronophthisis 1 (juvenile) homolog (human) (Nphp1)	53885	chr2	127740915;127740731	127788854;127744547;127770392	516	622	690	517	633	586	406	591	619	665	560	739	469	445	481	837	703	453	805	579	668	565	653	719	583	575	969	683	485	446	472	716	417	563	716	543	757	757	574	437	519
Fam50a	BC125297;NM_138607	NM_138607	uc009ton.2;uc012hkt.1	Mus musculus family with sequence similarity 50, member A (Fam50a), mRNA	108160	chrX	74313032	74320149	999	1264	1233	1292	1235	1445	1519	1368	684	1167	1333	1571	1095	941	1083	1352	1570	1073	1468	1194	1343	1270	914	1233	647	1531	1318	841	1129	894	769	1465	1115	1321	1508	1181	1350	1523	959	1157	984
Gm6408	NM_001243104	NM_001243104	uc029vqm.1	Mus musculus predicted gene 6408 (Gm6408), mRNA	433961	chr5	146481942	146484702	0	3.91	0	0	2	2	2	1.13	0	3	1	1	0	1.12	0	1	3	0	2	0	0	0	0	0	2	0	0	0	1	1	0	0	0	0	0	0	2	0	0	0	0
Etv2	NM_007959	NM_007959	uc009gfm.1	Mus musculus ets variant gene 2 (Etv2), mRNA	14008	chr7	30633615	30635852	0	1	0	0	0	0	1	0	0	0	0	1	0	0	0	0	1	3	0	0	0	0	0	0	0	0	0	0	0	0	0	0	0	0	0	0	0	0	0	9	1
Naalad2	AK133611;NM_028279;AK161457	NM_028279	uc009ogo.1;uc009ogn.1;uc009ogp.1	Mus musculus N-acetylated alpha-linked acidic dipeptidase 2 (Naalad2), mRNA		chr9	18323020	18386036;18385923;18397538	74	134	73	74	238	104	114	56	319	153	100	103	216	179	310	105	143	188	136	140	199	183	264	178	81	79	40	234	162	180	126	119	199	235	332	205	207	199	557	63	175
Actr1a	NM_016860;AK019518	NM_016860	uc012bmz.1;uc008htm.1	Mus musculus ARP1 actin-related protein 1A, centractin alpha (Actr1a), mRNA		chr19	46376813	46395735	4602	5784	6203	5672	5667	5957	7489	6156	3995	6656	6993	6247	7645	5042	5805	7012	7343	5475	7453	6162	5771	6468	5473	6616	3813	7426	7141	4363	5415	5076	4153	7048	5912	6281	7118	6196	6479	5791	4636	6211	5112
Irgm1	NM_008326	NM_008326	uc007ipg.1	Mus musculus immunity-related GTPase family M member 1 (Irgm1), mRNA	15944	chr11	48865248	48871346	13147	7882	11671	15643	11430	16002	8242	7126	7121	10387	13605	4269	1758	5348	3588	15968	7596	3484	6332	10747	7867	9562	5607	12748	10610	13530	4474	11876	13209	9155	10233	12679	6276	6277	6939	10968	8960	2466	7320	4343	2582
Rab11a	NM_017382	NM_017382	uc009qce.1	Mus musculus RAB11a, member RAS oncogene family (Rab11a), mRNA	53869	chr9	64715299	64737756	1796	1844	2302	1787	1992	2151	2276	2201	1742	2101	2075	2343	2350	2286	2458	2069	2484	2213	2524	2154	2227	1772	1991	2606	1756	2149	2134	2043	2247	1907	1579	2753	3274	2538	3152	2590	2558	2889	2253	3479	1894
Rnf167	AK017523;AK075579;NM_027445	NM_027445	uc007jvs.1;uc007jvu.1;uc007jvt.1	Mus musculus ring finger protein 167 (Rnf167), mRNA	70510	chr11	70647588	70650334;70651414	2387	2317	2860	2425	2015	2254	3199	1698	1390	2332	2383	1592	1833	2022	2314	3030	2167	2281	2808	1952	2261	2139	1193	2166	1275	2369	1957	1703	1957	1643	1572	2185	2526	2497	2366	2037	1730	1974	1396	2763	1850
Kdelr3	NM_134090	NM_134090	uc007wto.2	Mus musculus KDEL (Lys-Asp-Glu-Leu) endoplasmic reticulum protein retention receptor 3 (Kdelr3), mRNA	105785	chr15	79516407	79527739	379	705	689	602	1108	688	695	656	537	660	646	684	1124	685	1022	637	1208	724	1084	814	1043	962	543	1081	313	787	951	787	868	704	467	1406	1388	1079	2110	935	1371	2540	1601	698	599
9030619P08Rik	NR_108041		uc007wgt.2	Mus musculus RIKEN cDNA 9030619P08 gene (9030619P08Rik), non-coding RNA		chr15	75427605	75431829	22	0	15	14	12	1	17	0	3	23	15	0	9	21	92	2	0	9	6	8	3	7	0	1	0	3	0	4	2	30	0	5	11	46	15	8	0	4	4	8	2
Pira6	NM_001289428;NM_011093;NM_001166672;NM_008848	NM_001289428;NM_011093;NM_001166672;NM_008848	uc012ewi.3;uc009exh.1;uc009exg.1;uc033iwa.1	Mus musculus paired-Ig-like receptor A6 (Pira6)	18722	chr7	4274142;3884213;3731632	4282645;4282928;3898150	99.42	152.98	175.05	137.43	198.97	270.74	69.84	90.68	233.34	337.15	290.25	118.12	505.1	188.72	212.54	209.15	174.32	190.74	222.87	277.84	308.95	139.66	118.56	314.93	61.93	99.51	127.05	238.72	343.71	396.17	148.55	580.05	227.67	376.59	594.96	229.47	140.68	231.63	615.87	114.18	193.33
Pot1a	AK085041;AK135346;NM_133931	NM_133931	uc009bcf.1;uc009bcg.1;uc009bce.1	Mus musculus protection of telomeres 1A (Pot1a), mRNA	101185	chr6	25743734;25748774;25757684	25809226	584	954	833	688	788	890	925	871	528	770	894	858	1243	499	500	1109	1117	624	1223	1057	1299	876	758	930	643	1036	907	682	819	497	604	1097	791	761	864	816	958	627	564	682	709
Gorab	AK039170;NM_178883;AK170455	NM_178883	uc007dhm.1;uc007dhl.1;uc007dhn.1	Mus musculus golgin, RAB6-interacting (Gorab), mRNA	98376	chr1	163384908	163403641	274	397	478	488	444	417	510	654	199	396	532	659	485	269	371	535	656	392	608	424	485	461	414	496	246	517	579	300	463	338	307	573	336	473	544	415	689	353	318	349	333
Tmem106c	NM_201359;AK177749;NM_001252153	NM_201359;NM_001252153	uc007xln.2;uc007xll.1;uc007xlm.2	Mus musculus transmembrane protein 106C (Tmem106c)	380967	chr15	97964228	97970286;97964909	1297	1188	1085	1225	1033	1238	1197	1419	458	1311	1421	1431	917	1033	1166	1513	1219	1199	1495	1041	1395	1350	844	908	487	1506	1178	816	1105	995	632	1204	961	1332	1331	1037	991	1010	711	880	551
Dmrtc1a	NM_001038616;NM_027591;NM_029378	NM_001038616;NM_027591;NM_029378	uc009tzc.2;uc009tzd.2;uc009tze.2	Mus musculus DMRT-like family C1a (Dmrtc1a)	70887	chrX	102903220	102908687;102906557	0	0	1	0	1	0	0	0	0	3	0	0	0	0	0	2	0	1	0	0	3	0	0	0	0	0	2	2	0	0	2	0	1	0	3	0	0	0	2	0	3
AK037159	AK037159		uc008wlg.1	Mus musculus 6 days neonate skin cDNA, RIKEN full-length enriched library, clone:A030003A03 product:unclassifiable, full insert sequence		chr5	9156395	9160986	92	115	99	67	62	78	84	77	15	101	103	72	70	52	94	175	64	84	124	58	97	93	74	88	16	72	110	73	93	55	51	85	66	82	100	84	77	79	33	78	76
AK006637	AK006637		uc008dqd.1	Mus musculus adult male testis cDNA, RIKEN full-length enriched library, clone:1700038P13 product:inferred: cytochrome P450, 1b1, benz[a]anthracene inducible / P450CMEF {Mus musculus}, full insert sequence		chr17	79714584	79716436	5	10	100	8	13	6	12	1	2	15	8	2	8	8	7	22	5	30	2	7	11	4	3	1	1	2	3	5	10	9	4	10	9	10	21	20	3	8	7	7	7
Stil	BC145493;BC060706;BC087545;NM_009185;AK049550;BC108373	NM_009185	uc012diz.1;uc008uej.2;uc012djb.1;uc008uei.2;uc008ueh.2;uc012dja.1	Mus musculus Scl/Tal1 interrupting locus (Stil), mRNA		chr4	115004861;115000117	115043198;115039318	201	402	304	275	221	367	386	408	45	279	450	423	587	31	38	382	481	114	344	534	605	390	327	323	234	499	519	119	247	115	145	333	145	175	197	344	281	164	95	293	172
Gypc	NM_001048207	NM_001048207	uc008ejk.1	Mus musculus glycophorin C (Gypc), mRNA	71683	chr18	32528319	32560034	743	359	497	391	485	355	455	94	1047	1001	547	133	725	1121	2374	315	466	1085	531	353	385	211	372	732	565	320	242	838	572	1122	508	564	730	1110	1440	824	561	734	1209	349	686
Ly6g6c	AJ315547;NM_023463	NM_023463	uc008cfl.1;uc008cfm.1	Mus musculus lymphocyte antigen 6 complex, locus G6C (Ly6g6c), mRNA	68468	chr17	35067324	35070048;35069534	10	13	1130	44	12	17	27	14	12	4	37	3	154	22	1	10	22	31	96	13	14	8	5	8	3	15	83	11	39	11	12	33	3787	27	27	5	16	107	4	6054	490
Cdv3	NM_001134427;NM_175565;NM_001134426;NM_175833;BC062156	NM_001134427;NM_175565;NM_001134426;NM_175833	uc009rgp.1;uc009rgq.1;uc009rgr.2;uc009rgn.1;uc009rgo.1	Mus musculus carnitine deficiency-associated gene expressed in ventricle 3 (Cdv3)		chr9	103353101	103365650;103365780;103364979	3057.7	4754.99	4004.83	3705.39	4147.65	4709.38	5066.92	6427.4	4228.03	3923.37	4245.87	7143.52	4434.86	2853.93	2749.31	4705.22	6457.52	2934.01	4816.32	4749.59	5312.61	4440.62	6216.87	5188.4	4887.36	5461	5730.64	3740.03	3949.59	2869.19	3759.14	5018.93	3742.46	3995.5	4851.13	4604.1	5896.88	4113.28	3944.42	3727.69	4443.83
Gstt1	NM_008185	NM_008185	uc007frc.2	Mus musculus glutathione S-transferase, theta 1 (Gstt1), mRNA	14871	chr10	75783812	75798584	944	310	500	523	297	376	663	222	550	1325	750	118	548	1543	3331	607	374	1266	550	363	495	264	232	632	257	492	225	787	594	1158	331	507	652	1027	1244	839	609	528	1127	456	438
AK138323	AK138323		uc008ckp.1	Mus musculus adult male hypothalamus cDNA, RIKEN full-length enriched library, clone:A230067H11 product:unclassifiable, full insert sequence		chr17	36248820	36253679	0	12	0	1	0	2	1	2	2	1	2	0	0	0	0	3	2	0	0	1	3	0	1	0	0	0	2	1	0	0	1	1	0	1	0	0	1	2	0	0	2
A330033J07Rik	NR_102303		uc007qib.1	Mus musculus RIKEN cDNA A330033J07 gene (A330033J07Rik), long non-coding RNA		chr13	48044230	48262623	0	15	0	1.21	14.61	5.61	3.53	15.5	0	6	5.53	6.57	4.37	0	0	1.38	5.25	3.7	1.2	1	0	1.88	3.7	17.03	3.23	6.31	3.93	3.22	0	0	1.95	3.74	0	1	2.6	3.23	5.33	0	0	5.5	0
Limk1	AK170166;AK164484;NM_010717;AK172083	NM_010717	uc008zwr.1;uc008zwt.1;uc008zws.1;uc008zwu.1	Mus musculus LIM-domain containing, protein kinase (Limk1), mRNA		chr5	134668172;134656038	134688590;134678220	474	437	415	497	469	527	575	370	232	510	570	456	580	486	568	424	449	528	469	365	410	457	428	527	202	366	385	410	547	636	296	698	554	646	1036	518	680	836	554	479	267
Gsc	NM_010351	NM_010351	uc007oxh.1	Mus musculus goosecoid homeobox (Gsc), mRNA	14836	chr12	104471208	104473236	81	3	11	10	0	10	27	0	2	44	17	0	18	71	133	4	6	23	0	12	4	1	0	15	0	10	0	9	4	59	0	4	16	75	22	30	10	0	0	0	0
Tstd3	NM_029840	NM_029840	uc008scx.2	Mus musculus thiosulfate sulfurtransferase (rhodanese)-like domain containing 3 (Tstd3), mRNA	77032	chr4	21757381	21767211	309	284	417	273	376	316	298	210	514	287	311	224	303	340	413	270	346	365	369	305	396	223	222	407	330	238	234	313	330	292	340	457	346	361	492	330	497	371	456	266	278
Lrrc73	BC172136;NM_001111142	NM_001111142	uc012aup.1;uc012auo.1	Mus musculus leucine rich repeat containing 73 (Lrrc73), mRNA	224813	chr17	46254164	46257316	35	51	39	38	78	53	68	42	8	18	28	45	52	3	18	55	39	24	63	49	45	55	34	69	16	20	38	31	27	28	41	46	31	51	57	44	42	70	17	37	41
Foxo6	NM_194060	NM_194060	uc008unc.1	Mus musculus forkhead box O6 (Foxo6), mRNA	329934	chr4	120267077	120287261	11	86	95	69	108	72	145	163	205	23	178	154	53	11	17	84	110	19	89	83	61	101	142	98	97	104	176	96	36	36	120	152	70	114	89	40	133	172	126	123	80
Bend3	NM_199028	NM_199028	uc011xdl.1	Mus musculus BEN domain containing 3 (Bend3), mRNA	331623	chr10	43479139	43515417	301	498	471	398	469	520	550	647	300	493	634	592	665	265	334	594	586	491	586	467	653	616	485	522	325	563	485	302	384	271	276	495	435	441	517	459	578	354	272	434	369
AK088734	AK088734		uc008egg.1	Mus musculus adult pancreas islet cells cDNA, RIKEN full-length enriched library, clone:C820009F03 product:microtubule-associated protein, RP/EB family, member 2, full insert sequence		chr18	23804024	23806059	0	1.04	0	0	0	0	0	0	0	0	3.17	2.09	0	0	0	1.03	0	0	0	0	1.03	0	0	0	0	0	1.03	0	0	0	0	0	0	0	0	0	1.03	0	0	0	0
Zfp276	AK043258;BC145340;AK201064;NM_020497	NM_020497	uc012gmp.1;uc012gmq.1;uc009nvb.2;uc009nva.2	Mus musculus zinc finger protein (C2H2 type) 276 (Zfp276), mRNA	57247	chr8	123255706;123254194	123257636;123270551;123256865;123269736	1403	1553	1484	1788	1627	1810	1824	1551	497	1388	1816	1451	842	668	762	1473	1333	948	1804	1367	1555	1413	1064	1330	754	2237	1457	883	1361	918	1007	1448	1253	1488	1619	1406	1368	1203	714	1348	896
Thap6	AK080650;AK015967;NR_028429		uc008yca.2;uc008ybz.1;uc008ycb.2	Mus musculus THAP domain containing 6 (Thap6), non-coding RNA		chr5	91962388;91962881	91972137;91966598	212	252	240	231	143	309	257	324	122	320	303	349	247	277	292	345	287	232	248	202	269	261	279	230	194	235	226	196	176	149	170	201	172	232	209	229	264	150	88	162	118
Sp6	AK137686;NM_031183;AM295304;CCDS25309	NM_031183	uc007ldi.2;uc007ldj.1;uc033fzn.1;uc007ldh.2	Mus musculus trans-acting transcription factor 6 (Sp6), mRNA;Mus musculus adult male testis cDNA, RIKEN full-length enriched library, clone:4931406A09 product:trans-acting transcription factor 6, full insert sequence	83395	chr11	97018741;97020507;97013568;97021462	97026418;97024738;97022593	200	250	242	275	213	280	307	366	39	136	336	316	223	51	27	358	354	83	291	232	245	253	255	266	104	459	320	228	194	100	162	209	825	162	146	200	294	173	42	1949	563
Ap2a1	NM_007458;NM_001077264	NM_007458;NM_001077264	uc009grv.1;uc009grw.1	Mus musculus adaptor-related protein complex 2, alpha 1 subunit (Ap2a1)	11771	chr7	44900372	44929490	1303	1938	1640	1589	1583	1860	2263	1778	1804	1559	1906	2165	2338	1270	1454	1700	1887	1790	2056	1612	1904	1739	1650	1850	1232	2018	1873	1581	1466	1636	1539	2045	1673	2345	2303	1740	1955	1757	1771	1763	1883
Ppp2r5c	AY389498;NM_001081458;NM_001081457;AK201559;AK161855;NM_001135001;NM_012023	NM_001081458;NM_001081457;NM_001135001;NM_012023	uc007pbn.2;uc011yus.2;uc007pbm.2;uc007pbl.2;uc007pbk.1;uc011yur.1;uc007pbj.2	Mus musculus protein phosphatase 2, regulatory subunit B', gamma (Ppp2r5c)		chr12	110447178;110561297;110485738;110567727	110571690;110450997;110583074	2613	3331	3136	2661	2889	3218	3384	3187	3242	3561	3833	3174	3746	2741	3017	3595	3962	3545	4134	3527	3789	3554	3084	3617	2528	4343	3241	2976	3094	2740	2736	3932	3851	3817	4829	3642	3700	3241	3807	3641	3062
Serpinb9	NM_009256	NM_009256	uc007pzz.1	Mus musculus serine (or cysteine) peptidase inhibitor, clade B, member 9 (Serpinb9), mRNA	20723	chr13	33004540	33017955	1418	1049	1185	1684	1474	1416	933	841	807	1540	1630	710	1275	1326	1586	1532	1328	1327	1453	1217	1050	1006	962	1485	704	1198	724	1092	2297	1539	953	1792	1380	1639	1813	1703	1686	769	1163	759	587
Helz2	AK172227;NM_183162;AK168622	NM_183162	uc008oln.1;uc008olo.1;uc008olp.1	Mus musculus helicase with zinc finger 2, transcriptional coactivator (Helz2), mRNA		chr2	181237355;181227614;181237156	181242027;181241963	3757	4476	3713	5571	4145	6520	4160	4570	1570	5839	5616	6150	2586	3099	3918	5479	4402	3159	5023	3838	3773	3364	3884	4435	2052	5063	3970	3029	6381	5214	2552	5002	4264	4837	5789	5383	4843	2641	2469	2691	1606
Lrrc7	NM_001081358;BC138450;AK122498	NM_001081358	uc008rvx.1;uc012dac.1;uc008rvw.1	Mus musculus leucine rich repeat containing 7 (Lrrc7), mRNA		chr3	158084438	158562221	0	0	2	0	1	2	4	0	0	3	0	0	1	0	0	2	0	2	0	2	0	0	1	0	0	0	1	0	0	0	0	2	0	0	0	0	0	1	0	0	0
6030468B19Rik	NM_029964	NM_029964	uc007mnv.2	Mus musculus RIKEN cDNA 6030468B19 gene (6030468B19Rik), mRNA	77727	chr11	117797659	117807308	2	3	1	0	2	10	3	4	0	6	3	1	2	0	0	5	2	0	4	1	6	1	1	2	0	3	0	0	3	3	0	3	5	4	4	0	9	0	1	0	0
Prkar2a	NM_008924	NM_008924	uc009rqt.1	Mus musculus protein kinase, cAMP dependent regulatory, type II alpha (Prkar2a), mRNA	19087	chr9	108692142	108749511	1045	2258	1125	1417	1423	1514	1541	1581	5251	1375	1685	1801	1937	938	919	1756	1721	1291	2249	1668	2396	1412	2355	1485	3450	1595	1407	2385	1551	1177	2810	1978	1594	2368	2083	1597	1600	1116	3746	1430	3630
Ndst3	NM_031186;AK141945;AK015768	NM_031186	uc008rfo.1;uc008rfq.1;uc008rfp.1	Mus musculus N-deacetylase/N-sulfotransferase (heparan glucosaminyl) 3 (Ndst3), mRNA		chr3	123526165	123690852;123619450;123672477	0	17	10	8	35	6	25	87	6	32	74	59	42	26	36	6	61	21	28	18	23	18	86	52	10	29	36	41	22	9	9	6	16	21	28	12	167	27	19	21	5
Hnrnpa2b1	NM_182650;NM_016806;AK139427;NR_104468;BC059107;AF073993	NM_182650;NM_016806	uc009bxq.1;uc009bxo.2;uc009bxp.2;uc012elw.2;uc009bxm.2;uc009bxn.2	Mus musculus heterogeneous nuclear ribonucleoprotein A2/B1 (Hnrnpa2b1)	53379	chr6	51460434;51462760;51467399	51467052;51469894	18809	25589	21542	20787	19489	24084	23573	25323	13490	21836	23494	27347	28420	15636	16080	24675	25877	17544	28031	25368	26855	19862	21426	22284	16794	25724	21664	14585	19608	14602	14801	26743	17715	20635	21352	21283	23190	15855	13952	18737	17622
Gm5086	NR_046157		uc029sct.1	Mus musculus predicted gene 5086 (Gm5086), long non-coding RNA		chr13	97559999	97583994	7	29	16	14	9	28	12	10	3	32	31	17	11	16	8	15	19	14	25	9	12	3	16	30	4	7	7	8	15	23	11	16	10	46	35	1	18	18	20	10	16
Tmem40	NM_001168258;NM_144805;NM_001168257;NM_001168259;NM_001168256	NM_001168258;NM_144805;NM_001168257;NM_001168259;NM_001168256	uc012eql.2;uc009dja.3;uc012eqo.2;uc012eqn.2;uc012eqm.2	Mus musculus transmembrane protein 40 (Tmem40)	94346	chr6	115729136	115758999;115762466;115734951;115735103	297	791	739	543	838	636	780	1047	72	474	751	1426	637	238	24	826	876	370	897	665	755	1190	833	612	366	769	966	414	409	248	467	913	1146	334	575	421	780	998	116	1775	384
Kcne1	CCDS28336;X60457;NM_008424	NM_008424	uc007zzb.1;uc007zza.1;uc033gzx.1	Mus musculus potassium voltage-gated channel, Isk-related subfamily, member 1 (Kcne1), mRNA	16509	chr16	92348564;92346000	92358874;92359468;92348954	0	0	7	0	0	0	0	0	0	0	1	0	0	0	2	0	0	0	0	0	0	0	1	0	0	0	0	0	0	0	0	2	74	0	0	0	0	0	0	114	36
Kif22	NM_145588	NM_145588	uc009jud.1	Mus musculus kinesin family member 22 (Kif22), mRNA	110033	chr7	127027730	127042420	347	889	886	587	562	812	765	807	107	545	772	804	931	122	150	609	1001	309	756	797	1046	825	671	920	374	1052	1054	213	443	301	292	702	360	470	571	732	777	665	198	720	402
Adap1	NM_172723;BC144874	NM_172723	uc012efu.1;uc009agi.1	Mus musculus ArfGAP with dual PH domains 1 (Adap1), mRNA		chr5	139271875	139303150;139325464	760	203	464	431	342	488	329	149	208	519	502	99	218	739	999	294	220	879	267	222	265	258	207	330	137	330	163	346	444	812	242	363	558	520	597	420	348	247	433	266	229
Pias4	AK148066;NM_021501;AK076943	NM_021501	uc007ggc.3;uc007ggd.2;uc011xjc.1	Mus musculus protein inhibitor of activated STAT 4 (Pias4), mRNA	59004	chr10	81163042;81155590;81153965	81167720	471	709	602	553	541	607	667	788	378	497	618	982	655	357	338	620	612	432	673	569	663	553	526	567	328	769	765	419	453	415	451	604	420	651	633	500	618	551	375	480	479
A630020A06	NR_045740		uc007vci.1	Mus musculus uncharacterized A630020A06 (A630020A06), long non-coding RNA		chr15	3996038	4015858	7	0	1	0	2	1	0	1	0	0	0	2	0	5	2	0	1	0	1	0	0	0	1	0	0	2	0	0	2	0	0	0	0	0	0	2	0	0	0	0	0
Fam32a	AK007524;NM_026455	NM_026455	uc009mfn.1;uc009mfo.1	Mus musculus family with sequence similarity 32, member A (Fam32a), mRNA		chr8	72219729	72223775	3796	3859	4358	4230	4369	4650	3937	3889	1572	4278	4561	3679	3116	3459	3213	4731	4678	3633	5077	4175	4918	3653	3141	3937	1978	4577	3759	3163	3822	3057	2378	4809	3916	4058	4635	3769	4493	4470	2735	3402	2317
AK016061	AK016061		uc007ewg.1	Mus musculus adult male testis cDNA, RIKEN full-length enriched library, clone:4930547M16 product:unclassifiable, full insert sequence		chr10	39899328	39907931	1.32	21	6	3.92	2	16	10	7.89	0	5	17	8	7.86	14.57	12	21.65	17.07	12.69	6.29	10.02	11.76	18	10	3.84	7	6.68	9	9.05	7	3	8	6.58	2	3.23	9.34	5.45	10	4	2	3	0
Sema3d	NM_028882;AK153839;AK134412	NM_028882	uc008wlw.2;uc008wly.2;uc008wlx.2	Mus musculus sema domain, immunoglobulin domain (Ig), short basic domain, secreted, (semaphorin) 3D (Sema3d), mRNA	108151	chr5	12383165	12578844;12508522;12588943	122	2628	485	829	1794	607	1097	2313	411	169	1205	1256	2708	390	169	2137	1987	1090	3188	3026	2104	2234	1033	1930	268	529	2534	1346	1852	602	767	3173	1670	1172	2423	543	3330	2243	640	1358	1309
Zfp943	NM_001025373	NM_001025373	uc008arm.2	Mus musculus zinc finger prtoein 943 (Zfp943), mRNA	74670	chr17	21962558	21994366	211	286	257.78	205	280	225	292	286.2	269.73	292.48	307	332.17	352.49	278	234	455.49	362	243.72	494.12	394.49	391.48	274	261.68	482	332.99	394.14	310	271.75	420.75	199	227	339	341	349	286.46	314	294.78	201	249	285.54	287
AK047910	AK047910		uc033ilp.1	Mus musculus 16 days embryo head cDNA, RIKEN full-length enriched library, clone:C130021C23 product:unclassifiable, full insert sequence		chr5	117100599	117104401	20	54	17	37	39.02	48.02	38	91	14	46	68	123.06	68	36	13	65	63.02	41.03	81	57	63.02	68.02	67	45	15	86	78	38.01	40.02	36	37	83	37	69	66	53	43	31.01	28	36	26
Tmem59l	NM_182991	NM_182991	uc009mai.2	Mus musculus transmembrane protein 59-like (Tmem59l), mRNA	67937	chr8	70483866	70487358	4	47	11	6	35	25	77	51	2	6	26	40	36	5	0	19	38	0	16	46	38	99	7	12	4	40	23	11	7	2	11	16	6	9	10	22	20	22	4	13	7
Plscr2	NM_008880	NM_008880	uc009rao.2	Mus musculus phospholipid scramblase 2 (Plscr2)	18828	chr9	92275601	92297752	846	936.25	1024	1425.83	955.9	1505	1032.87	702	285	1642	873.15	760	344	596	464	1615.17	917.7	610.18	1183.79	790	803	654	676.38	841	460	786.82	473.8	436.51	1190	764.85	428	1020.87	717	866.15	945.12	895	951	600	407	496	419
Spata22	NM_001045531;AK133348	NM_001045531	uc007kan.1;uc011xys.1	Mus musculus spermatogenesis associated 22 (Spata22), mRNA	380709	chr11	73329740	73354699;73346044	31	3	6	8	3	3	21	3	0	17	3.81	2	13	61	48	11	10	30	0	8	2	8	9	15	3	15	1	14	8	24	3.91	3	0	18	8	10	9	6	1	3	0
EG545728	BC030042		uc008wlq.1	Mus musculus predicted gene, EG545728, mRNA (cDNA clone IMAGE:1329483), partial cds		chr5	11183071	11187810	0	0	0	0	4	2.08	0	20.22	0	4	7.19	2.56	14.03	0	0	10.64	11.36	2	9.63	10.64	3.86	0	1.85	0	0	0	11.87	0	0	0	3.31	10.31	0	0	0	0	0	1.67	3	0	0
Pkn3	AK154801;NM_153805;AK142988;AK142182	NM_153805	uc008jbb.1;uc008jaz.1;uc008jba.1;uc008jbc.1	Mus musculus protein kinase N3 (Pkn3), mRNA		chr2	30078765;30077742	30091019;30085547	473	684	1036	537	626	689	1059	495	461	1185	882	619	974	788	1481	618	732	1045	791	542	631	874	532	896	387	624	1457	524	629	761	608	980	845	1077	1414	1278	706	1630	526	944	568
Gpr21	CCDS16004;NM_177383	NM_177383	uc033hmt.1;uc008jna.1	Mus musculus G protein-coupled receptor 21 (Gpr21), mRNA	338346	chr2	37517443;37516625	37519281;37518493	1	6	10	3	10	7	6	6	8	16	6	4	13	8	17	6	9	26	8	5	7	10	1	5	6	8	5	6	10	8	6	8	7	4	4	10	7	6	6	5	10
Lcorl	NM_178142;AK042567;NM_172153;BC066151;NM_001163073	NM_178142;NM_172153;NM_001163073	uc008xjh.3;uc008xjg.3;uc008xjk.2;uc008xjl.2;uc008xji.3	Mus musculus ligand dependent nuclear receptor corepressor-like (Lcorl)	209707	chr5	45697183;45730331	45856552;45857540	371	357	310	288	268	290	399	486	148	332	339	527	389	314	279	387	401	256	367	375	396	345	325	373	224	356	423	212	255	204	185	407	305	315	363	309	426	137	156	259	194
Gabra2	NM_008066;AK048165;AK046953	NM_008066	uc012dww.1;uc008xqw.1;uc008xqv.1	Mus musculus gamma-aminobutyric acid (GABA) A receptor, subunit alpha 2 (Gabra2), mRNA		chr5	70961056	71095849;71013684	0	0	3	0	0	0	0	0	0	2	0	0	0	0	0	0	0	0	0	0	0	1	0	1	1	0	0	6	1	0	0	3	0	0	6	0	0	0	0	0	0
AK169831	AK169831		uc009pao.1	Mus musculus adult male hippocampus cDNA, RIKEN full-length enriched library, clone:2900010L19 product:inferred: RIKEN cDNA 2900010L19 gene / gp250 precursor {Mus musculus}, full insert sequence		chr9	41964723	41968467	1489	1887	1825	1943	1783	1767	2379	1648	1454	1717	2015	1673	917	783	244	2935	1970	1663	2757	1791	1722	1701	1240	2342	1710	1439	1599	1343	1823	925	1492	1938	1707	1853	1483	1421	1381	1015	1123	1528	1008
9130011E15Rik	NM_198296;AK159765	NM_198296	uc008hrv.1;uc008hrw.1	Mus musculus RIKEN cDNA 9130011E15 gene (9130011E15Rik), mRNA		chr19	45918443;45818143	45998488	437	570	492	515	488	517	585	588	564	602	549	592	655	428	563	739	654	515	754	641	554	599	568	562	487	612	598	481	472	451	412	740	408	610	610	517	668	475	470	477	547
Rsl1	NM_001013769;AK164698	NM_001013769	uc007raj.1;uc007rai.1	Mus musculus regulator of sex limited protein 1 (Rsl1), mRNA	380855	chr13	67173198;67173181	67183498	82.61	92.24	118.93	83.23	83.21	85.64	47.67	68.82	45.96	103.47	130.77	54.77	87.61	66.71	79.43	105.4	100.61	111.28	98.1	90.09	110.46	105	66.58	131.69	46.73	94.82	47.97	70.82	146.5	92.67	49.25	155.38	72.64	103.68	131.48	116	115.56	75.67	114.05	52.06	64.16
Adar	NM_001146296;AF291875;NM_019655;AF291877;NM_001038587	NM_001146296;NM_019655;NM_001038587	uc008pzy.2;uc008pzv.2;uc008pzz.2;uc008pzx.2;uc008pzw.2	Mus musculus adenosine deaminase, RNA-specific (Adar)	56417	chr3	89715021;89730717	89753455	3661	4006	3970	5164	4244	5847	3942	4562	1325	4548	5084	4693	2608	2401	2400	5926	4345	2861	5009	3892	4017	4000	3535	4769	2137	6095	3611	3394	5394	3935	2626	5040	4059	4062	4733	4763	4182	2654	2539	3238	1595
Tomm40l	NM_001037170;BC058978	NM_001037170	uc007dni.1;uc007dnj.1	Mus musculus translocase of outer mitochondrial membrane 40 homolog-like (yeast) (Tomm40l), mRNA	641376	chr1	171217802	171222514;171222184	976	822	1046	698	861	838	935	697	1527	937	880	778	792	1200	1494	856	804	1221	898	726	912	711	823	895	1086	757	914	964	759	826	1050	1038	974	1181	1274	845	911	1180	1389	990	981
Nosip	NM_001163684;NM_025533	NM_001163684;NM_025533	uc009gsy.2;uc009gsx.2	Mus musculus nitric oxide synthase interacting protein (Nosip)	66394	chr7	45062428	45078503	1164	1246	1217	1159	1159	1265	1266	1030	942	1152	1225	974	1213	1049	1134	1118	1094	1168	1290	936	1097	1066	877	1320	804	1147	1070	887	1029	970	904	1416	1227	1433	1493	1100	1196	1415	1078	1220	1044
Gm4846	NM_001164306	NM_001164306	uc011wvl.1	Mus musculus predicted gene 4846 (Gm4846), mRNA	226601	chr1	166483612	166497588	0	0	0	0	0	0	0	1	0	0	0	0	0	0	0	0	0	0	0	0	0	0	0	0	4	0	3	0	0	1	0	0	0	0	0	0	7	0	0	0	0
Irx5	NM_018826	NM_018826	uc009mub.1	Mus musculus Iroquois related homeobox 5 (Drosophila) (Irx5), mRNA	54352	chr8	92357795	92361456	438	794	936	1025	565	883	867	375	110	459	585	423	384	144	21	628	408	475	1049	844	616	528	327	630	150	781	658	286	547	256	369	687	666	652	744	446	500	466	123	611	421
Gpr33	CCDS25904;NM_008159	NM_008159	uc033gdm.1;uc007nnf.1	Mus musculus G protein-coupled receptor 33 (Gpr33), mRNA	14762	chr12	52023003;52023234	52024254;52028063	9	5	8	15	5	5	3	1	4	4	7	0	1	6	7	7	8	8	3	7	5	6	6	15	2	5	1	7	15	8	18	11	16	5	23	4	6	7	12	8	2
Noxa1	NM_001163626;NM_172204	NM_001163626;NM_172204	uc008iqh.2;uc008iqi.2	Mus musculus NADPH oxidase activator 1 (Noxa1)	241275	chr2	25085669	25095205	0	0	0	0	6	0	1	1	0	1	0	0	1	0	1	0	0	3	0	0	0	0	4	0	0	0	2	0	2	1	3	0	0	0	0	3	0	0	0	0	0
AK141638	AK141638		uc008yny.1	Mus musculus adult male hippocampus cDNA, RIKEN full-length enriched library, clone:C630049E18 product:hypothetical protein, full insert sequence		chr5	108369857	108378239	9	1.3	1	2.5	5.06	2.08	6.45	3.73	0	16.07	1.63	4.48	9.76	16.16	48.98	5.9	4.53	26.8	4.17	3.01	5.69	1.85	2.45	5.91	0	0.83	3.42	7.47	14.06	26.45	1	8	1.14	24.26	2.77	8.09	21.63	5.3	0	5.75	2
AK041109	AK041109		uc009sff.1	Mus musculus adult male aorta and vein cDNA, RIKEN full-length enriched library, clone:A530083I20 product:unclassifiable, full insert sequence		chr9	122885079	122903184	0	1	0	0	3	1	0	1	0	0	0	0	0	0	0	2	1	0	0	2	1	0	1	1	2	1	1	1	4	1	0	0	0	0	0	0	2	3	0	1	0
Knstrn	NM_026412;AK013184	NM_026412	uc008lsu.2;uc008lst.2	Mus musculus kinetochore-localized astrin/SPAG5 binding (Knstrn), mRNA	51944	chr2	118814002	118836212	401	630	973	519	577	871	616	713	146	591	761	945	488	133	124	659	912	361	583	676	965	726	626	636	390	838	943	227	464	252	279	712	392	406	587	686	625	618	181	675	386
Serhl	BC064069;AK154770;NM_023475	NM_023475	uc011zwz.1;uc011zxa.1;uc007wzx.2	Mus musculus serine hydrolase-like (Serhl), mRNA		chr15	83100204;83100293	83116671	1000	881	1075	879	1028	1024	1051	821	727	1094	1170	836	738	1113	1283	1149	947	1135	1004	932	1030	1049	672	1113	731	1023	850	811	924	948	740	978	1024	1204	1070	894	938	889	754	1049	647
AK085341	AK085341		uc009rcz.1	Mus musculus 0 day neonate kidney cDNA, RIKEN full-length enriched library, clone:D630013L23 product:unclassifiable, full insert sequence		chr9	97015965	97021362	5	6	1	2	7	1	4	2	1	4	19	0	1	1	0	2	1	0	1	0	16	1	0	2	0	1	2	0	2	1	0	1	0	0	0	8	3	0	3	1	0
Plvap	NM_032398	NM_032398	uc009mdp.2	Mus musculus plasmalemma vesicle associated protein (Plvap), mRNA	84094	chr8	71497752	71511769	1321	2981	3170	2581	3556	3406	4417	1600	1767	4253	3600	2121	5061	3519	4920	2052	3533	4328	2970	1835	2492	3044	1641	3201	1036	2437	3022	1324	3026	3703	1742	4146	4177	4888	6008	6001	3382	4708	2274	2825	2171
Plin4	NM_020568;AK173286	NM_020568	uc029tiw.1;uc008day.2	Mus musculus perilipin 4 (Plin4), mRNA	57435	chr17	56100590	56109802	23875	3374	5933	8436	2401	4798	17220	184	10881	36639	11200	506	31425	54226	72483	6229	3722	25757	618	9275	2637	1806	2471	7577	7785	7019	904	15276	4096	39529	5836	1777	5903	22930	6419	19180	7266	758	6630	1022	4710
Stk25	NM_021537	NM_021537	uc007ced.1	Mus musculus serine/threonine kinase 25 (yeast) (Stk25), mRNA	59041	chr1	93620750	93635727	3042	4024	3567	3139	3698	3583	4234	4761	2478	3294	3650	4941	3316	3087	3087	3808	4233	3419	4507	3457	3963	3517	2514	3583	2418	3617	4177	2619	2907	2607	2458	3880	3367	4149	4498	3352	3883	3748	2720	3042	2905
Pex3	NM_019961;AK005315;NM_001164195;AK083778	NM_019961;NM_001164195	uc011xaj.1;uc007ekx.2;uc007eky.2;uc007ekz.1	Mus musculus peroxisomal biogenesis factor 3 (Pex3)		chr10	13523944;13528966;13523841	13553120;13553142;13535961	916	756	1028	775	760	678	852	914	458	1195	947	936	999	1446	1496	1016	847	1281	974	756	799	829	785	964	538	881	946	815	636	1067	525	905	924	1163	939	848	1110	640	533	1100	517
Pisd-ps3	AK005333;AK036146;AK017116		uc029xhj.1;uc029xho.1;uc029xhi.1	Mus musculus phosphatidylserine decarboxylase, pseudogene 3 (Pisd-ps3), non-coding RNA		chrUn_JH584304	25368;17986;55739	58835;59689	3764.69	4586.31	5682.22	4604.91	4630.76	4728.97	4263.23	5181.95	1947.4	4508.19	5201.13	4843.2	4248.95	3870.02	5096.23	5460.8	5658.02	4988.5	5803.02	3743.3	4673.01	4915.4	3516.95	4845.72	2097.18	5228.04	5251.33	2996.69	4888.13	3674.28	3106.79	4721.32	5398.42	5614.23	7183.19	4746.98	5998.5	4237.2	3039.79	6470.75	2928.21
Hck	NM_010407	NM_001172117	uc008nhc.3	Mus musculus hemopoietic cell kinase (Hck)	15162	chr2	153108467	153151441	522	712	1022	1003	933	1235	539	544	569	1033	1175	384	475	422	336	771	805	720	1013	521	743	612	760	1328	398	784	466	730	1645	992	700	1476	1278	959	1467	753	834	662	1472	687	1016
Galnt5	NM_172855	NM_172855	uc012bvo.1	Mus musculus UDP-N-acetyl-alpha-D-galactosamine:polypeptide N-acetylgalactosaminyltransferase 5 (Galnt5), mRNA	241391	chr2	57998154	58039228	0	11	1	11	9	2	5	13	20	18	10	8	36	16	33	18	7	6	11	11	20	16	12	14	5	4	8	12	12	22	5	16	25	27	36	19	14	19	34	4	8
Phlda2	NM_009434	NM_009434	uc009kpj.1	Mus musculus pleckstrin homology-like domain, family A, member 2 (Phlda2), mRNA		chr7	143501547	143502524	50	166	91	47	22	104	171	40	8	76	96	88	61	2	2	53	107	25	46	32	76	48	62	19	78	149	87	13	28	16	30	50	40	28	31	87	20	58	4	109	34
AK211593	AK211593		uc009fyf.1	Mus musculus cDNA, clone:Y0G0136C02, strand:minus, reference:ENSEMBL:Mouse-Transcript-ENST:ENSMUST00000066918, based on BLAT search		chr7	28305630	28306015	149.39	130.02	237.72	116.32	132.8	109.4	164.6	119.77	114.49	187	194.82	128	157.11	292.24	280.34	147.58	101.95	165.9	158.93	132.69	149.84	79.14	102.65	127.74	113.68	112.45	134.64	120.24	111.94	184.75	100.78	126.59	105.38	169.05	169.67	133.66	137.67	216.16	115.67	151.81	113.59
1700011E24Rik	NM_029298	NM_029298	uc008duw.2	Mus musculus RIKEN cDNA 1700011E24 gene (1700011E24Rik), mRNA	75467	chr17	87389570	87427741	0	0	0	0	4	1	2	0	0	0	0	1	0	0	0	0	0	0	0	0	2	0	1	0	0	1	0	0	0	0	0	0	3	0	0	0	0	0	0	0	0
Zmynd15	AK171931;AK128979;NM_001029929	NM_001029929	uc007jva.1;uc007juz.1;uc007juy.1	Mus musculus zinc finger, MYND-type containing 15 (Zmynd15), mRNA	574428	chr11	70459621;70460195	70466199	1012	1063	1188	1472	1081	1692	941	832	282	1555	1451	626	431	465	425	1425	863	569	1090	718	773	846	770	1055	476	1183	596	684	1507	907	839	1415	1179	1006	1216	989	1182	612	527	834	336
Prl2c5	NM_181852;AK145824	NM_181852	uc007ply.1;uc007plz.1	Mus musculus prolactin family 2, subfamily c, member 5 (Prl2c5), mRNA	107849	chr13	13182781	13191840	0	0	3	0	1	1	0	0	0	0	1	0	11.41	2	0	1	0	0	1	6	1.16	0	0	2	3	0	0	0	2	2	0	0	0	3	4	3	0	0	0	0	0
Olfr733	NM_146663	NM_146663	uc007tkw.2	Mus musculus olfactory receptor 733 (Olfr733), mRNA	258657	chr14	50298336	50299330	0	0	2	0	0	1	0	0	0	0	0	0	1	1	4	1	0	0	0	0	0	0	0	0	0	0	0	0	0	4	0	0	0	2	0	1	0	0	0	0	0
Usp37	AK173210;AK035640;NM_176972	NM_176972	uc007bmd.2;uc007bme.1;uc007bmc.2	Mus musculus ubiquitin specific peptidase 37 (Usp37), mRNA		chr1	74452686;74435509	74544286;74505803;74493076	676	1090	808	896	773	935	1148	1281	438	818	1029	1494	965	531	433	1249	1278	704	1372	1426	1506	1047	860	1112	739	1550	1267	596	978	620	651	1093	686	904	998	1063	1054	627	550	796	763
Vsig10	AK140339;NM_001033311;AK138152	NM_001033311	uc008zfn.1;uc008zfp.1;uc008zfo.1	Mus musculus V-set and immunoglobulin domain containing 10 (Vsig10), mRNA	231668	chr5	117319265;117323645	117355006;117339048	808	1140	1420	1204	1058	1443	1475	1870	541	1224	1650	1882	861	926	590	1749	1670	1292	1720	983	1483	1324	1110	1171	702	1692	1554	763	984	605	705	1639	1142	1238	1461	1178	1027	982	629	1059	657
4933433C11Rik	NM_028961;BC050147	NM_028961	uc008iqp.2;uc008iqo.2	Mus musculus RIKEN cDNA 4933433C11 gene (4933433C11Rik), mRNA		chr2	25212558	25213651;25214630	0	1	3	1	0	0	1	1	0	0	0	0	0	0	0	0	1	0	0	0	0	0	0	1	0	0	0	0	0	0	0	0	0	0	0	0	0	0	0	0	0
Ppp1r1a	NM_021391	NM_021391	uc007xyj.1	Mus musculus protein phosphatase 1, regulatory (inhibitor) subunit 1A (Ppp1r1a), mRNA	58200	chr15	103530278	103537992	2159	362	432	251	134	80	610	10	1967	1026	350	31	384	2780	2935	194	59	1402	40	225	211	45	222	173	1450	241	28	1119	62	1698	1034	30	261	1460	227	426	170	124	1102	29	579
4931408D14Rik	NR_040299;NR_040298		uc008hij.2;uc008hik.2	Mus musculus RIKEN cDNA 4931408D14 gene (4931408D14Rik)		chr19	37258425	37264095	355	14	68	44	11	24	145	3	14	279	75	4	146	604	719	51	33	445	19	51	14	15	10	55	15	60	13	134	26	450	23	13	64	245	73	147	55	7	12	15	4
Tarm1	NM_177363;AK170277	NM_177363	uc009euz.1;uc009eva.1	Mus musculus T cell-interacting, activating receptor on myeloid cells 1 (Tarm1), mRNA		chr7	3488990	3502552	5	21	15	15	8	20	1	5	9	33	4	3	9	2	16	1	9	8	16	7	11	14	7	14	0	8	1	13	20	17	4	37	29	19	25	5	18	8	8	12	13
AK036494	AK036494		uc009cfx.1	Mus musculus adult male bone cDNA, RIKEN full-length enriched library, clone:9830118L20 product:unclassifiable, full insert sequence		chr6	70718901	70740554	0	0	2	0	0	0	0	0	1	0	0	0	0	0	0	0	0	0	1	0	1	0	0	0	0	0	0	0	0	1	0	6	0	0	0	1	0	0	0	0	0
AK020100	AK020100		uc007rnw.1	Mus musculus 10 days neonate cerebellum cDNA, RIKEN full-length enriched library, clone:6530419G12 product:unclassifiable, full insert sequence		chr13	97137997	97138395	6	3	5	9	1	7	6	1	4	5	9	5	3	8	2	6	6	8	11	9	6	3	3	2	1	5	2	5	9	4	1	7	8	5	3	3	3	4	7	8	8
Dennd2c	AK137637;BC066182;AK172232;NM_177857	NM_177857	uc008qst.1;uc008qsr.1;uc008qsq.1;uc008qss.1	Mus musculus DENN/MADD domain containing 2C (Dennd2c), mRNA	329727	chr3	103140326;103127555;103140967;103149040	103158497;103169733	151	466	335	264	352	311	384	454	398	303	403	430	541	205	181	491	569	312	552	482	518	393	390	482	313	669	338	336	312	210	310	509	712	397	560	400	381	326	432	1055	413
P4ha2	AK142624;NM_011031;AK053504;NM_001136076;AK087663	NM_011031;NM_001136076	uc007ixj.2;uc007ixi.2;uc007ixk.2;uc007ixl.2;uc007ixh.2	Mus musculus procollagen-proline, 2-oxoglutarate 4-dioxygenase (proline 4-hydroxylase), alpha II polypeptide (P4ha2)	18452	chr11	54100923;54127692	54131667;54127762;54111635	1095	4996	1389	1853	3916	2698	4404	6584	1418	1460	3347	6008	5793	1724	1612	6151	10496	1299	2566	5904	6787	9516	1162	1355	1338	6445	4018	2575	1596	1495	1963	5687	1685	1640	2866	2900	2872	3181	2240	1212	1074
Rem1	NM_009047	NM_009047	uc008nfw.1	Mus musculus rad and gem related GTP binding protein 1 (Rem1), mRNA	19700	chr2	152627007	152635191	59.2	79.62	87.86	59.48	135.35	81.91	128.42	24.96	107.6	132.42	52.68	47.58	185.39	135.33	186.33	61.56	81.69	113.51	79.59	71.02	72.76	67.83	70.4	137.83	46.8	63.75	56.99	82.88	53.95	144.74	57.99	119.65	117.2	161.18	280.67	183	114.58	181.86	130.63	57.52	114.42
Ifi35	NM_027320	NM_027320	uc007lox.1	Mus musculus interferon-induced protein 35 (Ifi35), mRNA	70110	chr11	101448411	101458701	2292	2297	3058	3282	2569	3554	2312	1932	1278	2618	2542	2178	1248	1745	1813	3213	2239	1685	2551	1981	2089	2082	1871	2690	1700	2718	1781	1921	3000	2329	1902	2896	2284	2144	2570	2371	2369	2293	1795	1858	1140
Snrpa1	AK005256;NM_021336	NM_021336	uc009hgy.2;uc009hgz.2	Mus musculus small nuclear ribonucleoprotein polypeptide A' (Snrpa1), mRNA	68981	chr7	66060335	66074587	527	853	894	720	709	871	770	844	551	703	751	727	827	671	659	680	811	668	853	722	849	633	699	747	584	909	752	544	708	512	543	795	846	728	904	775	805	996	630	933	655
Hist1h2ag	NM_178186	NM_178186	uc007psd.1	Mus musculus histone cluster 1, H2ag (Hist1h2ag), mRNA	319164	chr13	22042476	22042949	0	3.78	0	9.72	1	0	7	0	0	0	2.53	0	0	0	0	1.17	0	0	3.02	1	1	1	0	0	0	0	1	1	0	0	0.66	0	4.48	0	0	0	0	1.28	0	0	0
Fth1	NR_073181	NM_010239	uc008got.2	Mus musculus ferritin heavy chain 1 (Fth1)	14319	chr19	9980599	9985111	42365	40575	40172	37141	46254	47325	52388	40711	37359	45482	44284	44200	37711	46474	59471	46101	49940	39845	50323	45383	38756	46171	32666	37637	30876	50731	32313	38302	44617	40690	33692	50351	36104	49013	56507	39310	45199	50609	48888	29757	43714
Rai14	NM_030690;NM_001166408;AK160119;AK090343	NM_030690;NM_001166408	uc007vgn.2;uc007vgl.1;uc007vgm.1;uc007vgo.2	Mus musculus retinoic acid induced 14 (Rai14)		chr15	10568977;10593986	10713540;10714098;10714631	985	3751	2855	1888	3338	2767	5272	5485	693	2284	3371	6039	3446	1049	933	2958	5408	1637	3333	2312	3587	3160	4619	4572	1689	3271	3831	1635	2577	1143	2038	3939	2678	2282	3223	3043	4498	2552	1214	4205	1438
Adcy3	NM_001159536;NM_001159537;NM_138305	NM_001159536;NM_001159537;NM_138305	uc007mxl.2;uc007mxk.2;uc007mxm.2	Mus musculus adenylate cyclase 3 (Adcy3)	104111	chr12	4134152;4133396	4213524	447	235	318	241	288	224	367	87	218	560	275	184	851	710	1099	284	342	667	314	260	299	242	218	583	101	188	179	401	298	673	179	360	571	754	980	488	580	454	617	521	261
Cmpk1	NM_025647	NM_025647	uc008ueg.2	Mus musculus cytidine monophosphate (UMP-CMP) kinase 1 (Cmpk1), mRNA	66588	chr4	114960612	114987228	2137	1535	1925	1673	1696	2081	1854	1535	886	1958	2147	1708	2575	2408	2610	2305	2075	2200	2364	2199	2179	1520	1634	2347	1203	1851	2095	1562	2058	1873	1149	2481	2206	2193	2596	2339	2136	1986	1578	1811	1286
Bbs12	NM_001255992;NM_001008502;CCDS57209	NM_001255992;NM_001008502	uc033hta.1;uc008pao.1;uc008pan.2	Mus musculus Bardet-Biedl syndrome 12 (human) (Bbs12)		chr3	37319059;37312553	37321186;37321450;37321451	251	397	372	353	288	381	448	384	81	228	338	392	245	183	136	376	462	237	400	273	342	333	257	401	230	548	426	199	317	172	277	372	223	296	300	333	366	234	126	291	189
Tmem5	NM_153059;BC083125	NM_153059	uc007hgd.1;uc011xpb.1	Mus musculus transmembrane protein 5 (Tmem5), mRNA	216395	chr10	122081259	122097102	538	737	684	720	857	728	795	864	743	738	741	1025	880	741	815	899	1015	814	948	795	885	767	791	781	748	924	827	763	651	675	647	883	660	829	1045	691	1032	1024	854	580	725
LOC381967	NR_103487		uc033jao.1	Mus musculus uncharacterized LOC381967 (LOC381967), long non-coding RNA		chr7	99260480	99267218	3	9	2	20	14	14	16	8	0	7	1	2	5	0	0	11	13	6	18	14	8	8	13	17	1	12	21	5	15	1	6	5	3	13	18	2	9	17	1	9	8
Foxp4	BC023368;NM_001110824;NM_001110825;NM_028767	NM_001110824;NM_001110825;NM_028767	uc008cwo.2;uc008cwn.2;uc008cwm.2;uc012aux.1	Mus musculus forkhead box P4 (Foxp4)		chr17	47867132;47880137	47924632	1467	2222	2128	2289	2272	2454	2934	2694	440	1407	2126	2997	1989	651	528	1805	1839	1438	2313	1668	1932	2227	1269	1914	814	2737	2244	987	1630	979	1431	2091	1115	1767	1987	1691	1911	1822	548	1434	1273
Tex19.2	CCDS25767;NM_027622	NM_027622	uc033gbz.1;uc007mvh.2	Mus musculus testis expressed gene 19.2 (Tex19.2), mRNA	70956	chr11	121116666;121116214	121117620;121118677	0	1	0	3	1	2	0	3	1	8	1	1	1	0	0	2	2	0	2	0	1	1	0	4	0	2	0	1	0	0	2	1	0	1	0	0	0	2	0	2	0
B630005N14Rik	NM_175312;AK170526	NM_175312	uc009ayq.1;uc012eic.1	Mus musculus RIKEN cDNA B630005N14 gene (B630005N14Rik), mRNA		chr6	13625674;13626814	13677966	550	905	568	690	736	687	856	890	346	551	854	1061	876	308	295	956	1162	510	935	1063	1183	906	685	825	450	1002	744	479	753	383	450	1005	581	576	693	698	711	363	406	506	445
Ccar1	BC051052;AK020457;NM_026201;BC079652;BC010199	NM_026201	uc007fjb.1;uc007fjd.1;uc007fja.2;uc007fjc.2;uc011xff.1	Mus musculus cell division cycle and apoptosis regulator 1 (Ccar1), mRNA		chr10	62743927;62769820;62753173;62769979	62792368;62792231;62772065	2210	2863	2554	2584	2549	2871	2651	3282	1306	2809	2837	3667	3156	1898	1671	3032	2969	2022	3545	2561	2963	2659	2925	3136	1758	3230	3015	1719	2427	1825	1713	3095	2407	2647	2924	2663	2974	1925	1597	2670	1982
Abracl	AK006460;NM_028440;AK013984	NM_028440	uc007elz.2;uc007ely.2;uc007elx.2	Mus musculus ABRA C-terminal like (Abracl), mRNA		chr10	18011259	18023252;18013355	993	1305	1680	1321	1306	1448	1133	1305	371	1080	1269	1225	1108	855	639	1218	1381	910	1333	1048	1210	1232	1307	1584	765	1217	1191	806	1405	935	784	1796	1497	1037	1758	1108	1810	1433	1159	1396	655
Rnf44	NR_027396;NM_001146026;NM_001146025;NR_027395;NM_001146027;NM_134064	NM_001146026;NM_001146025;NM_001146027;NM_134064	uc007qov.2;uc007qox.3;uc007qow.2;uc007qou.2;uc007qot.2;uc007qoy.2	Mus musculus ring finger protein 44 (Rnf44)	105239	chr13	54679398	54688200;54687808;54693960	2061	2490	2407	2395	2320	2677	2582	2706	1202	2463	2620	2811	3292	1794	2058	2701	2596	2386	2650	2268	2574	2068	1882	2317	1261	2508	2185	1801	2255	2034	1521	2598	2334	2814	2969	2609	2401	1410	1370	2307	1549
Lrp12	NM_172814;BC058345	NM_172814	uc007vom.1;uc007von.1	Mus musculus low density lipoprotein-related protein 12 (Lrp12), mRNA	239393	chr15	39870602	39943757	547	678	564	723	672	667	634	680	310	575	820	678	745	443	529	801	827	512	874	710	775	711	590	814	293	725	700	527	792	578	370	737	735	780	939	664	907	452	498	643	525
Rabep2	NM_030566;BC004088;AK029188	NM_030566	uc009jrd.1;uc009jre.1;uc012fts.1	Mus musculus rabaptin, RAB GTPase binding effector protein 2 (Rabep2), mRNA	70314	chr7	126438369;126428766;126429439	126446476	853	1039	1015	987	1178	1027	1185	1122	351	940	1028	1162	1011	664	725	977	910	852	1121	854	843	1141	837	1197	356	940	919	732	794	827	669	1236	1007	1102	1225	808	1098	1040	515	1111	627
Gm4925	NM_001037166	NM_001037166	uc011xlj.1	Mus musculus predicted gene 4925 (Gm4925), mRNA		chr10	88729540	88731101	5	13	8	11	7	12	31	10	11	21	23	6	9	9	18	12	17	16	9	11	13	8	7	9	4	8	7	6	5	10	1	9	19	13	4	11	5	8	4	4	8
Mfhas1	AK171759;NM_001081279	NM_001081279	uc009lla.1;uc009llb.1	Mus musculus malignant fibrous histiocytoma amplified sequence 1 (Mfhas1), mRNA	52065	chr8	35588955;35587797	35679449	346	386	600	466	488	523	443	467	354	518	632	523	557	396	525	405	605	454	679	378	520	390	446	669	260	756	612	447	646	504	364	713	725	706	1218	570	800	760	738	689	432
Ociad2	NM_026950	NM_026950	uc008xsw.1	Mus musculus OCIA domain containing 2 (Ociad2), mRNA	433904	chr5	73322198	73338639	132	439	445	207	434	209	282	492	1785	371	295	503	356	234	80	271	445	427	485	172	399	482	702	550	1190	179	484	827	289	161	1067	500	462	527	723	235	677	1110	1143	655	646
Mrvi1	AK141821;NM_194464;NM_010826;AK020536	NM_194464;NM_010826	uc009jfs.2;uc009jft.2;uc009jfv.2;uc009jfu.2	Mus musculus MRV integration site 1 (Mrvi1)		chr7	110923460;110868257	110946187;110926516;110982461	93	119	133	142	149	109	153	43	425	236	130	72	219	236	472	77	115	324	117	86	132	118	357	138	164	80	53	218	91	217	222	159	116	304	274	238	133	166	295	114	253
Pask	AK081074;AK172031;NM_080850;BC029725	NM_080850	uc007cdq.1;uc007cdt.2;uc007cdr.1;uc007cdu.1	Mus musculus PAS domain containing serine/threonine kinase (Pask), mRNA		chr1	93317827;93309436	93317413;93343465;93342788;93313148	243	441	336	276	275	407	379	510	60	273	427	621	407	92	127	420	515	249	395	431	446	379	347	367	175	606	610	146	296	193	225	378	250	228	325	301	384	253	114	329	221
Gemin7	NM_027189;CCDS20907	NM_027189	uc033ixb.1;uc009fmi.1	Mus musculus gem (nuclear organelle) associated protein 7 (Gemin7), mRNA	69731	chr7	19564948;19565278	19565668;19573343	833	995	1083	953	985	1006	1098	840	942	963	1080	804	921	943	1147	930	936	994	1119	838	944	900	825	1020	828	995	906	959	893	794	897	1095	1089	1111	1336	913	1069	1592	1157	871	878
Rad21	NM_009009	NM_009009	uc007vrd.2	Mus musculus RAD21 homolog (S. pombe) (Rad21), mRNA	19357	chr15	51962603	51991760	4688	7231	5758	5588	5604	6418	7182	7548	3516	5985	8431	8306	7815	3641	3999	7811	9258	4670	8401	7658	9049	6841	6305	6903	4481	9945	7782	4018	5115	4032	3680	7320	4928	6186	5895	6508	5830	3328	3752	4954	3987
Pvr	AK014446;NM_027514	NM_027514	uc009fno.2;uc009fnp.2	Mus musculus poliovirus receptor (Pvr), mRNA	52118	chr7	19903577;19915763	19921143	939	812	654	801	730	833	1054	1361	499	958	830	1209	1231	646	942	942	1434	596	1019	941	1135	892	921	809	600	999	1406	695	850	754	636	817	571	901	1109	843	1280	840	501	524	915
Prex1	NM_177782;AK156208;AK090301	NM_177782	uc008nyo.1;uc008nyn.1;uc008nym.1	Mus musculus phosphatidylinositol-3,4,5-trisphosphate-dependent Rac exchange factor 1 (Prex1), mRNA	277360	chr2	166644381;166566344	166713832;166582071	1343	1755	1738	1843	1919	2236	1417	863	1195	1948	2479	824	1685	1173	993	1772	1458	2059	2003	1202	1463	1561	1107	1994	768	1567	858	1453	2692	2243	1282	3113	2594	2539	3891	1801	2067	1286	2876	1358	1823
Tgfb1i1	NM_001289552;DQ143897;NM_001289551;DQ143898;NM_001289550;NM_001289553;DQ143896;DQ143899;DQ143895;NM_009365	NM_001289552;NM_001289550;NM_001289551;NM_001289553;NM_009365	uc009jyo.2;uc009jyr.2;uc009jyt.2;uc009jys.2;uc009jyl.2;uc009jyn.2;uc009jyq.2;uc012fuq.2;uc009jym.2;uc009jyp.2	Mus musculus transforming growth factor beta 1 induced transcript 1 (Tgfb1i1)		chr7	128246811;128248017;128246870	128255699	593	630	1099	507	870	553	816	530	496	1016	590	582	986	938	1552	552	689	1087	882	411	632	656	611	842	325	496	669	674	680	780	441	893	928	924	1762	789	940	1393	882	731	451
AK207580	AK207580		uc029vgx.1	Mus musculus cDNA, clone:Y0G0121E19, strand:minus, reference:ENSEMBL:Mouse-Transcript-ENST:ENSMUST00000067121, based on BLAT search		chr5	31251036	31251563	400.45	0	639.19	235.81	200.2	120.22	225.79	0	33.01	19.11	28.72	0	0	185.6	305.49	0	0	148.53	145.51	0	0	0	0	186.63	94.74	50.96	126.24	67.67	39.91	33.56	166.93	136.47	643.49	119.09	285.12	173.36	147.07	465.11	252.89	408.89	246.48
Rnf34	AK166565;NM_030564	NM_030564	uc008zmn.1;uc008zmp.1	Mus musculus ring finger protein 34 (Rnf34), mRNA		chr5	122850187;122823770	122865611;122868945	574	969	829	834	683	833	954	956	844	834	965	983	990	631	659	972	898	878	1106	813	940	884	959	886	746	908	917	767	838	717	659	1144	986	1054	1130	847	1078	868	937	934	859
Fam149a	AK034229;AK038552;NM_153535	NM_153535	uc009lox.1;uc009lov.1;uc009low.1	Mus musculus family with sequence similarity 149, member A (Fam149a), mRNA		chr8	45336714	45382291;45358762	595	750	677	720	857	778	832	1109	293	782	775	1051	609	879	1056	787	1123	849	1033	786	1021	888	909	992	429	1358	937	650	708	692	504	1049	625	824	1168	920	1190	968	688	538	442
E330011O21Rik	AK087725;NR_045698		uc007zsl.2;uc029syd.1	Mus musculus RIKEN cDNA E330011O21 gene (E330011O21Rik), long non-coding RNA		chr16	78250862	78295015;78255454	12	7	5	14	13	10	3	3	16	14	10	3	2	16	3	12	5	5	11	8	10	8	4	3	7	5	3	8	7	1	14	7	14	14	4	2	3	6	5	18	13
4933413G19Rik	NM_027697	NM_027697	uc009edm.2	Mus musculus RIKEN cDNA 4933413G19 gene (4933413G19Rik), mRNA	71149	chr6	128375509	128385144	0	1	0	1	5	0	0	0	0	4	2	4	0	2	0	1	3	0	2	0	2	2	2	0	1	2	9	0	2	0	2	0	1	1	2	5.02	0	3	2	5	4
Wnt3	NM_009521	NM_009521	uc007lvs.2	Mus musculus wingless-related MMTV integration site 3 (Wnt3), mRNA	22415	chr11	103774174	103818021	8	6	4	0	3	3	0	0	4	0	2	0	0	0	2	1	1	8	3	4	0	4	3	0	0	0	12	1	0	0	0	0	570	0	4	1	0	0	5	1156	85
Lysmd4	BC030310;BC094328;NM_001191051;NM_175215;AK172203;AK039294	NM_001191051;NM_175215	uc009hia.2;uc009hib.2;uc009hic.2;uc009hhz.2;uc012fmv.1;uc009hid.2	Mus musculus LysM, putative peptidoglycan-binding, domain containing 4 (Lysmd4)		chr7	67222615;67222543	67228468;67228458;67224622	267	465	472	427	419	424	413	406	546	445	507	383	442	308	375	509	491	392	546	386	474	436	369	503	371	421	379	399	454	314	459	538	464	543	580	414	420	389	451	468	454
Rtca	NM_025517;AK184643	NM_025517	uc008rcf.1;uc008rcd.2	Mus musculus RNA 3'-terminal phosphate cyclase (Rtca), mRNA		chr3	116488963;116504419	116508175;116506978	350.2	729.93	774.67	604.02	619.63	728.38	727.69	701.47	604.18	720.03	676.01	689.79	731.58	608.05	664.7	669.16	771.81	689.71	799.5	653.48	635.8	720.94	694.06	726.71	580.85	912.34	730.4	609.14	607.61	497.5	468.96	773.43	656.43	758.87	877.08	732.41	728.2	818.43	616.69	615.94	630
Lipe	U08188;NM_010719;AK019846;NM_001039507	NM_010719;NM_001039507	uc009fss.1;uc009fsq.2;uc009fsr.1;uc009fsp.1	Mus musculus lipase, hormone sensitive (Lipe)		chr7	25379526;25382935	25390112;25395987;25389224	26904	1536	5120	4965	1697	2555	10943	369	1449	17817	6678	470	12249	36350	47070	4554	2211	25926	745	4754	1312	1207	461	4635	967	4527	779	8083	2249	29510	1277	1385	4190	18314	4428	9677	4354	658	1083	1248	761
Klk15	NM_174865	NM_174865	uc009gnz.1	Mus musculus kallikrein related-peptidase 15 (Klk15), mRNA	317652	chr7	43933770	43939590	0	0	1	0	0	0	0	0	0	0	0	0	0	0	0	0	0	0	0	0	0	0	0	0	0	0	0	0	0	0	0	0	3	0	0	0	0	0	0	3	0
AW551984	NM_178737;NM_001199556	NM_178737;NM_001199556	uc009oye.2;uc009oyf.1	Mus musculus expressed sequence AW551984 (AW551984)	244810	chr9	39587395	39603652;39604124	29	146	152	57	271	121	82	101	459	179	150	161	340	240	220	165	215	308	680	137	307	101	421	351	182	77	254	545	471	348	186	636	451	326	1304	339	518	1293	978	226	500
Glis3	BC066143;AY220846;AK087731;AK080887;NM_175459	NM_175459	uc008hcg.1;uc008hch.1;uc008hcj.1;uc008hcf.1;uc008hci.1	Mus musculus GLIS family zinc finger 3 (Glis3), mRNA		chr19	28262447	28326006;28540420;28680077;28300376	226	620	298	428	427	553	703	978	100	382	725	1519	683	118	115	806	939	245	646	797	753	759	512	450	257	911	947	269	465	275	268	718	180	476	414	639	630	220	138	228	193
Trpv2	AK171222;NM_011706;AK183129;AK089004;AK134052	NM_011706	uc007jjh.1;uc007jji.1;uc011xwb.1;uc011xwa.1;uc007jjj.1	Mus musculus transient receptor potential cation channel, subfamily V, member 2 (Trpv2), mRNA		chr11	62575546;62574485;62575973	62578595;62600305;62583891;62586551	434	471	611	558	631	785	447	300	329	808	692	243	416	454	570	546	505	504	535	391	430	479	345	831	277	516	291	413	865	642	389	973	771	636	991	569	583	611	738	522	401
Dnaja2	NM_019794	NM_019794	uc009mqa.1	Mus musculus DnaJ (Hsp40) homolog, subfamily A, member 2 (Dnaja2), mRNA	56445	chr8	85537639	85555271	2967	4085	3644.88	3811.93	3436.9	3873.91	3824	3853	4014.98	3361.97	4159	4194.95	3116	2796	2550	4129	4794	3065.99	4745	4123	4530	3497.96	3847.92	3463.97	3622	4995.88	3924.96	3376.97	3491	2471	3382	4252	3729	3764.96	3790.92	3790.96	4175	3308.98	3840.97	3590.97	3772
AK087743	AK087743		uc009cvv.1	Mus musculus 2 days pregnant adult female ovary cDNA, RIKEN full-length enriched library, clone:E330014J10 product:unclassifiable, full insert sequence		chr6	88846967	88848843	3	0	2	0	3	0	2	0	27	0	9	1	2	6	0	3	1	10	10	1	6	3	0	1	11	0	0	17	1	5	11	0	2	4	9	1	3	3	8.03	2	7
Igf2	NM_001122736;NM_010514;NM_001122737	NM_001122736;NM_010514;NM_001122737	uc012fxp.1;uc009kod.2;uc012fxo.1	Mus musculus insulin-like growth factor 2 (Igf2)	16002	chr7	142650767	142657481;142658804;142661035	58	316	78	200	86	48	111	5	1938	105	177	88	125	146	188	53	52	154	153	46	213	6	1069	278	931	48	16	462	32	100	922	105	175	532	290	139	46	234	859	47	1520
Lsm6	NM_030145;NM_001191004	NM_030145;NM_001191004	uc009mif.2;uc009mie.2	Mus musculus LSM6 homolog, U6 small nuclear RNA associated (S. cerevisiae) (Lsm6)	78651	chr8	78804867	78821152	932	1214	1438	1104	965	1157	1090	946	1023	1041	1111	923	968	907	856	1032	1195	953	1363	1070	1302	973	919	1000	1060	1641	1254	976	1013	728	864	1309	1092	1109	1166	1110	1284	1352	1132	1001	1172
Kmt2b	NM_029274;BC062210;AB093223;BC056344	NM_029274	uc012fht.1;uc009gff.1;uc009gfe.1;uc009gfg.1	Mus musculus lysine (K)-specific methyltransferase 2B (Kmt2b)	75410	chr7	30568854	30575624;30584196;30588726;30587029	2367	3428	2569	3390	3082	3201	3706	3547	1380	2754	3287	3554	3087	1600	1696	3308	3153	2480	3767	2552	3054	3232	2280	3011	1402	3378	3242	2071	2574	2237	1709	3055	2697	3289	3563	2904	2668	1925	1484	3102	2066
Rpl31-ps12	NM_001258458	NM_001258458	uc033gxy.1	Mus musculus ribosomal protein L31, pseudogene 1 2 (Rpl31-ps12), mRNA		chr16	16819712	16820196	597.72	820.91	908.14	721.47	1002.91	909.43	800.46	608.5	467.85	730.51	853.01	614.73	592.67	544.73	432.99	897.55	1038.39	740.79	885.12	940	1011.42	814.3	464.4	762.69	399.39	948.26	681.68	552.2	820.59	510.23	480.95	939.51	863.1	754.16	974.52	760.3	880.37	1156.53	794.41	948.37	612.47
Evi2b	NM_001077496	NM_001077496	uc007kko.1	Mus musculus ecotropic viral integration site 2b (Evi2b), mRNA	216984	chr11	79513384	79523762	346.17	244.98	525.03	472.51	478.33	540.86	237.13	124.49	245.36	562.22	457.63	130.7	309.88	245.32	375.52	387.56	383.1	345.33	456.82	197.35	262.23	193	234.45	816.47	180.59	361.93	201.78	296.08	744.09	381.62	259.82	715.23	640.28	525.64	743.86	393.26	402.58	176.76	587.93	266.54	424.77
Hnrnpa0	NM_029872	NM_029872	uc007qtf.2	Mus musculus heterogeneous nuclear ribonucleoprotein A0 (Hnrnpa0), mRNA	77134	chr13	58125878	58128556	1545	2191	2348	2109	2090	2973	2218	1531	871	1602	1924	1726	2172	1535	1473	1589	1712	1624	1974	1712	1867	1534	1442	2138	1134	2008	1675	1381	1514	1299	1163	2270	2351	2003	2932	1909	2078	2186	1629	2423	1459
Dbnl	NM_001146309;NM_013810;NM_001146308	NM_001146309;NM_013810;NM_001146308	uc007hxc.2;uc007hxd.2;uc007hxb.2	Mus musculus drebrin-like (Dbnl)	13169	chr11	5788482	5800980	2939	4137	4202	4136	3901	5289	4302	3644	1441	3572	4236	3610	3889	2454	2600	4153	4170	2853	3851	3734	3857	4133	2571	4228	2060	5020	3503	2855	3848	3334	2566	5506	4091	3640	4720	3787	4837	3799	3127	4303	2350
Anapc5	NM_001042491;AK209720;NM_001289519;NM_001289517;NM_021505;NM_001289518;AK147951;NM_001289520;AK003821	NM_001042491;NM_001289519;NM_001289517;NM_021505;NM_001289518;NM_001289520	uc008zml.2;uc008zmh.2;uc008zmf.2;uc008zmi.2;uc008zmj.2;uc008zmm.1;uc008zmk.2;uc012edb.1;uc008zmg.2	Mus musculus anaphase-promoting complex subunit 5 (Anapc5)		chr5	122800278;122787460;122791826;122805855	122794491;122821342;122818004	6632	11312	8506	7347	8317	8807	9535	9366	21240	8443	8928	8811	9255	6349	8469	9623	9608	7424	11337	7897	11072	9433	10651	9726	16978	8949	10593	11811	7133	6337	12964	9434	8222	12563	11881	8384	9986	10820	15881	7838	14156
Dlk1	NR_033813;NM_001190704;NM_001190703;NM_001190705;NM_010052	NM_001190704;NM_001190703;NM_001190705;NM_010052	uc007pan.2;uc007pam.2;uc011yrz.1;uc007pao.2;uc011yry.1	Mus musculus delta-like 1 homolog (Drosophila) (Dlk1)	13386	chr12	109452822;109453454	109463336	9	38	19	5	47	33	31	15	51	59	15	55	51	21	102	4	18	28	10	18	20	35	30	30	24	12	51	17	9	24	36	11	11	23	21	89	28	70	17	2	28
TRAV12-3	M31649		uc007tsu.1	SubName: Full=TRAV12-3; Flags: Fragment		chr14	53621741	53622241	0	3.47	1	0	2	0	0	0	0	2.55	9	4	0	0	0	0	0	0	0	0	2	1	0	2	3	1	0	3	27.98	4.34	1	3	0	0	2	0	3.24	0	2	0	3
Sybu	NM_176998;NM_001032727;AK029072;NM_001285842;BC065045;AK043739;NM_001285843;NM_001285841;NM_001285840;BC048945;NM_001285844;NM_178765	NM_176998;NM_001032727;NM_001285842;NM_001285843;NM_001285841;NM_001285840;NM_001285844;NM_178765	uc007vqd.2;uc033gtu.1;uc007vqh.2;uc033gtt.1;uc007vqe.2;uc033gtr.1;uc007vqf.2;uc007vqc.2;uc033gts.1;uc007vqg.2;uc007vqj.1;uc011zsp.2	Mus musculus syntabulin (syntaxin-interacting) (Sybu)	319613	chr15	44671855;44761034	44788063;44747917;44748672;44706488;44752458	133	88	92	129	62	100	161	30	32	207	145	45	200	275	329	160	102	243	112	74	80	92	26	94	45	142	50	72	97	148	52	119	200	206	159	192	99	52	54	279	67
Cyb5r4	AY321369;NM_024195;AK135261	NM_024195	uc009qyd.1;uc009qyc.2;uc009qyf.2	Mus musculus cytochrome b5 reductase 4 (Cyb5r4), mRNA		chr9	87022028;87026946;87040381	87077774;87062115	750	973	1256	871	821	1031	882	860	1081	1032	992	944	988	955	1043	892	1123	1153	1084	909	1113	774	1071	1190	918	836	816	976	1011	868	818	1260	1525	1276	1460	1091	1192	964	1430	1262	1095
Gatc	NM_029645	NM_029645	uc008zdr.1	Mus musculus glutamyl-tRNA(Gln) amidotransferase, subunit C homolog (bacterial) (Gatc), mRNA	384281	chr5	115333241	115341161	557	572	524	441	378	509	447	377	949	552	495	318	526	577	790	564	441	741	699	439	524	415	480	537	671	428	497	594	452	514	608	581	630	790	753	525	475	574	896	544	734
Cd209a	NM_133238;AF374470;BC111095	NM_133238	uc009ksr.2;uc012fyt.1;uc009ksq.2	Mus musculus CD209a antigen (Cd209a), mRNA		chr8	3743394	3748930;3748984	47	312	183	64	138	215	215	58	257	487	257	130	1373	249	739	313	470	418	358	348	480	169	76	227	40	130	63	419	256	424	63	474	755	632	1002	707	520	399	737	344	328
Btn2a2	NM_001289614;NM_175938;NM_001289615	NM_001289614;NM_175938;NM_001289615	uc033gkk.1;uc011yxf.1;uc007ptu.1	Mus musculus butyrophilin, subfamily 2, member A2 (Btn2a2)	238555	chr13	23477062	23488857	24	24	32	27	14	19	10	45	1	15	30	12	11	4	0	20	25	13	17	15	19	2	3	15	8	23	3	0	10	4	27	25	25	7	11	25	7	1	2	12	4
Slc39a4	NM_028064	NM_028064	uc007wlb.1	Mus musculus solute carrier family 39 (zinc transporter), member 4 (Slc39a4), mRNA	72027	chr15	76612382	76616852	231	281	224	376	340	363	187	36	58	217	408	46	477	30	16	265	289	91	244	858	519	222	31	118	22	131	43	112	197	99	65	143	113	172	93	285	136	51	62	55	217
Rraga	NM_178376	NM_178376	uc008tlw.2	Mus musculus Ras-related GTP binding A (Rraga), mRNA	68441	chr4	86575672	86577283	1004	1522	1499	1435	1420	1475	1889	1585	1370	1387	1896	1643	1575	1351	1523	1683	2018	1658	2017	1761	1849	1548	1472	1557	1065	1768	1236	1406	1335	1272	1321	1879	1538	1886	1789	1651	1727	1586	1493	1451	1328
Efna3	NM_010108	NM_010108	uc008pyq.1	Mus musculus ephrin A3 (Efna3), mRNA	13638	chr3	89314950	89322879	40	165	228	124	103	136	552	175	12	49	361	141	342	24	9	132	309	52	223	166	176	188	98	99	15	388	110	181	54	52	92	174	676	72	67	172	67	176	21	911	145
Gtf2a2	NM_001039519;NM_001282083;AK212444;NM_001282084;AK139783;NR_104093	NM_001039519;NM_001282083;NM_001282084	uc009qns.2;uc033jld.1;uc009qnp.2;uc033jlc.1;uc009qnq.2;uc009qnr.2	Mus musculus general transcription factor II A, 2 (Gtf2a2)	235459	chr9	70012547	70019515;70022866;70018221	689	759	1011	776	783	825	831	726	811	830	878	725	798	946	1040	841	874	860	987	832	880	583	731	1018	742	813	732	814	830	657	720	969	1047	1011	1206	972	893	908	919	824	896
DQ539915	DQ539915		uc009vey.1	Mus musculus clone MBI-45 miscellaneous RNA, partial sequence		chrM	5326	6938	643880	355623	400793	313554	292588	302517	397466	258348	942502	431643	358326	312778	414061	855144	835472	336538	325247	720067	391976	328898	388361	272039	391526	406649	771506	427241	341367	568346	308004	466813	529944	359954	378629	557402	352320	384070	327347	218660	587824	309768	515640
Eif1b	NM_026892	NM_026892	uc009scp.2	Mus musculus eukaryotic translation initiation factor 1B (Eif1b), mRNA	68969	chr9	120492605	120495327	779	786	1040	753	872	946	948	759	1018	1004	845	777	861	1011	1291	873	974	967	1024	935	974	819	756	930	934	1030	868	927	874	883	751	1207	1163	1167	1453	1046	1051	1394	1329	771	961
Fam193a	NM_001243123;AK144988;AK134942	NM_001243123	uc008xci.1;uc008xch.2;uc008xcg.2	Mus musculus family with sequence similarity 193, member A (Fam193a), mRNA	231128	chr5	34410580;34465573;34369932	34459288;34486458;34477689	1199	1806	1443	1489	1485	1562	1957	2190	689	1651	1947	2370	1765	918	981	1933	1783	1307	2121	1381	1667	2015	1467	1667	921	1737	1873	1253	1440	1191	973	1697	1242	1639	1857	1532	1850	1235	906	1256	1004
AK180240	AK180240		uc009rxz.1	Mus musculus 18-day embryo whole body cDNA, RIKEN full-length enriched library, clone:1110053F02 product:hypothetical protein, full insert sequence		chr9	114723694	114724302	447	362	587	380	422	356	468	346	294	487	413	388	392	445	490	396	421	430	399	321	354	304	345	468	357	401	420	324	372	329	326	512	592	400	646	455	448	532	416	517	432
Picalm	BC027116;NM_001252520;NM_146194;NM_001252521;AK171915;NM_001252523;NM_001252524;NM_001252522	NM_001252523;NM_001252520;NM_001252524;NM_146194;NM_001252522;NM_001252521	uc009igw.2;uc009igt.2;uc009igp.1;uc009igu.2;uc009igr.2;uc009igv.2;uc009igs.2;uc009igq.2	Mus musculus phosphatidylinositol binding clathrin assembly protein (Picalm)		chr7	90130231;90165513	90164046;90209447	5390	5369	5245	4708	5255	5347	5745	6077	3672	7145	6255	6245	8426	6977	8195	5855	7504	6108	6641	5901	6211	5113	5483	7859	3898	6097	5914	5297	6713	6727	3758	8537	7248	7457	9325	6932	7878	5797	6837	5295	4159
Stx18	NM_001289536;NM_026959;NM_001289535	NM_001289536;NM_026959;NM_001289535	uc008xfx.2;uc008xfy.2;uc008xfz.2	Mus musculus syntaxin 18 (Stx18)	71116	chr5	38039229	38137769	891	738	787	704	626	790	854	631	493	971	888	752	872	1038	1164	893	746	920	956	665	726	725	633	812	529	682	711	735	686	881	497	897	739	957	950	831	892	907	676	665	576
Bhmt	AK149431;NM_016668	NM_016668	uc007rlj.1;uc007rli.1	Mus musculus betaine-homocysteine methyltransferase (Bhmt), mRNA	12116	chr13	93616890;93621880	93637758	4	0	0	0	0	0	0	0	1	0	0	0	2	0	5	0	0	2	0	0	0	0	0	0	0	0	0	1	0	1	0	0	0	0	0	0	0	0	0	0	0
Itgal	NM_001253874;NM_001253872;AK154115;NM_008400;NM_001253873	NM_001253874;NM_001253872;NM_008400;NM_001253873	uc009jva.2;uc009juy.2;uc012fuc.2;uc009jvb.2;uc009juz.2	Mus musculus integrin alpha L (Itgal)	16408	chr7	127296259	127330357;127335137	1552	1207	1006	1717	1133	1955	773	522	496	1659	1851	328	452	711	513	1458	951	961	894	1037	856	1167	503	1145	361	1288	277	821	2070	1527	750	1923	1409	1059	1417	1421	1095	280	937	600	1060
Irgq	AF322649;NM_153134	NM_153134	uc009fpv.2;uc012ffl.1	Mus musculus immunity-related GTPase family, Q (Irgq), mRNA		chr7	24531337;24530647	24538600	813	1043	824	1035	820	947	1155	1053	1001	930	952	1059	1557	841	1026	1070	1215	1066	1295	1075	1133	966	965	1112	698	1162	1235	976	931	870	802	1090	937	1452	1311	1034	1142	1057	963	1104	1048
2018-03-04	NM_001045533	NM_001045533	uc007bkn.1	Mus musculus membrane-associated ring finger (C3HC4) 4 (March4), mRNA	381270	chr1	72427111	72536564	5	21	6	16	14	9	20	37	22	10	23	28	10	7	0	21	18	3	12	13	29	27	17	24	22	5	17	17	2	3	20	9	0	12	14	14	8	7	11	5	8
Itga9	NM_133721;NM_001113514	NM_133721;NM_001113514	uc009rzw.2;uc009rzx.2	Mus musculus integrin alpha 9 (Itga9)	104099	chr9	118711691;118606708	118901003	265	653	524	471	688	637	501	344	739	632	652	381	1031	506	610	537	677	712	618	482	602	510	694	849	301	532	400	529	1011	725	495	951	732	697	1465	779	661	887	939	519	841
Crocc	NM_172122;NM_001145958;BC027090;BC034536	NM_172122;NM_001145958	uc008vns.2;uc012dnz.1;uc008vnr.2;uc008vnq.2	Mus musculus ciliary rootlet coiled-coil, rootletin (Crocc)	230872	chr4	141016636	141053661;141022444;141060545;141029168	435	695	561	561	638	718	882	552	188	350	648	629	489	175	224	538	468	320	616	612	645	608	374	515	255	615	583	260	371	276	394	553	339	481	577	448	495	440	205	383	251
Vdac1	NM_011694	NM_011694	uc007ivm.1	Mus musculus voltage-dependent anion channel 1 (Vdac1), mRNA	22333	chr11	52361114	52389396	5263.37	11480.3	6020.24	4828	6294.88	5776.8	7962.74	6985.85	28234	5309.71	6047.05	7056	8677	5957.93	6320.19	6688.68	10424	6575.19	6161.4	8772.84	11328.5	8872.58	8284.43	5566.95	20481	9315.13	6026.32	11836.7	4359.37	4509.26	14169.2	7025.01	5739.75	9764	6355.13	6085.44	5631.86	6169.42	18526.1	5628.89	13854.8
Sipa1l2	NM_001081337;BC072593	NM_001081337	uc009nye.1;uc009nyf.1	Mus musculus signal-induced proliferation-associated 1 like 2 (Sipa1l2), mRNA	244668	chr8	125418062	125492833;125569756	399	285	331	218	371	294	399	186	292	550	318	201	603	701	1065	248	413	611	253	258	316	350	264	337	155	253	262	296	254	621	236	387	499	587	578	430	425	267	392	578	358
Nhsl2	NM_001163610;AK142977	NM_001163610	uc009tyh.1;uc012hmz.1	Mus musculus NHS-like 2 (Nhsl2), mRNA	100042480	chrX	101849384	102092055;101949635	254	303	446	196	371	238	391	193	374	597	362	254	719	647	1229	275	449	753	494	293	363	363	279	628	183	270	251	397	444	597	293	628	696	689	1111	743	534	603	749	360	327
AK049951	AK049951		uc009ggc.1	Mus musculus adult male hippocampus cDNA, RIKEN full-length enriched library, clone:C630016N16 product:hypothetical protein, full insert sequence		chr7	30729578	30745929	233	245	188	241	224	212	256	260	102	218	243	215	236	170	184	285	257	214	321	231	261	248	147	237	94	284	237	150	173	170	149	197	194	267	223	193	171	142	85	199	122
Ccdc109b	NM_025779;AK152326	NM_025779	uc008rir.2;uc008ris.2	Mus musculus coiled-coil domain containing 109B (Ccdc109b), mRNA	66815	chr3	129914959	129970206	149	334	500	314	505	518	284	325	338	375	489	330	378	320	336	322	485	333	563	258	372	351	372	734	252	451	543	542	675	450	291	785	671	638	1364	469	624	1125	948	432	378
AK087460	AK087460		uc007vnd.1	Mus musculus 0 day neonate eyeball cDNA, RIKEN full-length enriched library, clone:E130216K04 product:unclassifiable, full insert sequence		chr15	37007582	37018719	0	2	0	8	0	1	0	1	0	0	2	1	1	3	0	4	3	8	1	2	3	5	0	1	0	3	2	1	0	0	1	0	0	1	2	2	3	3	2	1	0
Ppp1r32	NM_133689	NM_133689	uc008gps.1	Mus musculus protein phosphatase 1, regulatory subunit 32 (Ppp1r32), mRNA	67752	chr19	10474256	10482897	34	49	45	39	47	68	69	59	16	44	66	36	13	12	26	75	55	43	38	31	38	36	42	23	39	28	46	19	25	20	24	19	28	41	25	27	36	31	15	38	28
Nup62-il4i1	NM_001171024	NM_001171024	uc009gqx.2	Mus musculus Nup62-Il4i1 protein (Nup62-il4i1), mRNA	14204	chr7	44816369	44840809	0	46.89	15.22	33.35	18.65	6.3	16.56	16.59	10.75	22.51	28.93	8.33	82.98	13.59	7.63	45.92	30.7	7.1	7.64	35.43	15.39	13.69	10.5	13.94	49.22	29.36	8.21	20.63	17.69	0	0	23.14	0	22.41	18.93	29.81	7.64	7.02	23.53	0	0
Zfp318	NM_021346;AK021304;NM_207671	NM_021346;NM_207671	uc008css.3;uc008csr.2;uc008csq.3	Mus musculus zinc finger protein 318 (Zfp318)	57908	chr17	46409628;46383765	46420918	1141	1238	1069	1469	1355	1231	1510	1461	829	1498	1478	1431	1649	1015	1030	1730	1400	1191	2087	1380	1536	1318	1042	1595	889	1695	1426	1010	1386	1025	984	1499	1169	1488	1730	1206	1353	829	835	1229	1330
Tmem198b	AK207701;NM_178066	NM_178066	uc007hoi.1;uc007hoj.1	Mus musculus transmembrane protein 198b (Tmem198b), mRNA		chr10	128803097;128800035	128804370;128803932	449	642	649	509	633	546	737	871	383	675	682	931	821	607	800	616	762	626	822	649	670	739	634	903	362	734	898	550	574	505	484	782	660	684	1284	748	925	1087	593	634	423
Ankrd13c	AK157542;NM_001013806	NM_001013806	uc008rvk.1;uc008rvl.2	Mus musculus ankyrin repeat domain 13c (Ankrd13c), mRNA		chr3	157947465	158006837	601	680	632	686	636	773	832	721	491	834	897	878	835	726	809	918	927	825	1001	807	876	716	780	751	510	921	827	654	806	761	524	930	905	914	903	793	963	588	663	910	638
Hspd1	NM_010477	NM_010477	uc007bab.2	Mus musculus heat shock protein 1 (chaperonin) (Hspd1), mRNA	15510	chr1	55077833	55087932	7775	7920	8165	6329	6111	7895	8886	9180	6767	8491	8354	10692	8118	8567	10125	8280	9585	9365	8471	9485	10478	7379	8375	7177	7693	9627	7866	6221	6794	7499	5879	7655	6266	8248	6914	8911	9225	5618	6458	6676	7038
Bmper	NM_028472	NM_028472	uc009oow.2	Mus musculus BMP-binding endothelial regulator (Bmper), mRNA	73230	chr9	23223075	23485215	525	233	212	548	433	308	534	79	633	925	624	176	953	919	2310	547	389	684	559	335	340	135	385	716	216	273	159	726	506	1316	322	411	606	1256	1447	945	659	924	995	209	474
Ppif	NM_134084	NM_134084	uc007srr.1	Mus musculus peptidylprolyl isomerase F (cyclophilin F) (Ppif), mRNA	105675	chr14	25694169	25700466	465	407	551	357	327	459	421	422	745	492	343	465	429	414	543	420	404	509	418	304	451	369	509	417	614	400	260	396	346	428	418	328	1153	599	461	419	387	281	493	1693	679
Srrm3	AB041661;NM_021403;BC058385	NM_021403	uc008zzc.1;uc008zza.1;uc008zzb.1	Mus musculus serine/arginine repetitive matrix 3 (Srrm3), mRNA	58212	chr5	135806889;135818105	135874772;135841966	0	0	0	0	0	0	0	0	0	0	0	0	0	0	1	0	0	0	0	0	0	0	1	0	0	1	0	0	0	0	0	0	1	0	0	2	2	0	0	0	3
Ufl1	AK129211;NM_026194;BC058809	NM_026194	uc008seg.2;uc008seh.2;uc012dbb.1	Mus musculus UFM1 specific ligase 1 (Ufl1), mRNA	67490	chr4	25248599;25248585	25281821	1510	2014	1545	1920	1589	1878	2034	1466	1342	1622	1994	1545	1532	1037	989	2539	2475	1321	2805	2596	2591	1604	1167	1723	1180	2048	1981	1566	1753	1249	1204	2169	1508	1788	1850	1765	2190	1260	1343	1364	1588
Nrsn2	NM_001009948	NM_001009948	uc008nfh.1	Mus musculus neurensin 2 (Nrsn2), mRNA	228777	chr2	152368757	152376566	0	0	0	0	0	0	0	0	2	0	0	0	0	0	0	0	0	0	2	0	0	0	1	0	0	0	0	0	0	0	0	0	0	2	0	0	0	0	0	0	0
AK016131	AK016131		uc007nku.1	Mus musculus adult male testis cDNA, RIKEN full-length enriched library, clone:4930555J06 product:unclassifiable, full insert sequence		chr12	40038329	40040025	2	0	0	0	0	1	0	0	0	0	0	0	0	1	0	0	0	0	1	0	0	0	0	0	0	0	0	0	0	0	0	0	0	0	0	0	1	0	0	0	0
Itgbl1	AK051773;NM_145467	NM_145467	uc011zqq.1;uc007vbu.2	Mus musculus integrin, beta-like 1 (Itgbl1), mRNA		chr14	123660139	123974079	222	963	715	1423	1793	701	514	532	1441	990	1229	479	717	570	706	829	565	1494	2454	441	1023	649	712	1496	351	731	711	1517	1900	1152	631	2362	2614	3539	3796	792	1349	4290	4417	1341	1265
Sestd1	NM_175465;BC013245	NM_175465	uc008kfx.3;uc012bxt.2	Mus musculus SEC14 and spectrin domains 1 (Sestd1), mRNA	228071	chr2	77180339	77280592	1766	1701	1716	1626	1668	2222	2213	2439	685	2799	2436	2071	1489	1192	1457	2166	2591	1385	2528	1768	2190	1680	1563	2160	984	2421	2051	1243	1893	1303	1103	2355	1532	1978	2621	2097	1877	1473	1083	1307	981
Oxa1l	NM_026936;AK163101	NM_026936	uc007tvt.1;uc007tvu.1	Mus musculus oxidase assembly 1-like (Oxa1l), mRNA		chr14	54360840	54364495;54369669	1613	1529	1738	1438	1416	1476	1639	1364	1879	1831	1719	1432	1566	1898	2055	1803	1695	2127	1923	1426	1784	1570	1117	1706	1467	1799	1321	1494	1357	1595	1386	1482	1662	2286	2057	1634	1470	1595	1769	1435	1636
Snhg11	AK157790;NM_175692	NM_175692	uc008nqe.1;uc008nqd.1	Mus musculus small nucleolar RNA host gene 11 (Snhg11), mRNA	319317	chr2	158375637	158386145	1488	25	301	220	61	104	319	10	38	1108	260	18	277	1970	3225	106	79	2074	39	166	37	21	13	199	19	135	44	285	37	1037	50	54	230	487	125	251	82	18	32	100	18
8430423G03Rik	NR_040686		uc029vqt.1	Mus musculus RIKEN cDNA 8430423G03 gene (8430423G03Rik), long non-coding RNA		chr5	148950249	148951658	0	5	6	7	8	4	6	22	1	3	10	8	6	2	3	9	14	4	10	1	4	7	13	2	2	2	6	2	2	2	1	8	4	9	10	2	10	8	1	7	2
Samd8	BC100476;NM_026283;AK147528	NM_026283	uc007slq.1;uc007slr.1;uc007slp.1	Mus musculus sterile alpha motif domain containing 8 (Samd8), mRNA	67630	chr14	21751551;21750530;21750571	21798725	825	925	770	710	827	793	895	1126	1442	1060	1026	1393	1046	1023	1172	977	1122	880	1093	851	1072	814	1243	955	1023	1038	1111	1026	811	757	872	1104	1114	1198	1255	978	935	734	1228	923	1846
Nup107	AK043454;AK133938;AK161665;NM_134010	NM_134010	uc007hdp.1;uc011xnq.1;uc007hdq.1;uc007hdo.1	Mus musculus nucleoporin 107 (Nup107), mRNA		chr10	117750642;117777250	117792705	452	1047	924	840	821	932	899	1259	444	851	985	1332	1286	451	396	1141	1270	707	1170	1090	1200	1021	1131	1146	587	1442	1012	593	872	559	555	1074	629	715	942	933	1118	673	535	850	651
Glt8d1	NM_029626;AK160461;NM_001165930	NM_029626;NM_001165930	uc007swg.2;uc007swf.2;uc007swh.2	Mus musculus glycosyltransferase 8 domain containing 1 (Glt8d1)	76485	chr14	31001392;31001432	31010797;31012441	1062	1046	1158	1072	1105	1102	1200	1095	765	1296	1088	1079	1267	1256	1736	1233	1263	1283	1619	933	1166	1060	1083	1498	814	1046	1367	1021	1093	836	704	1405	1387	1610	1858	1305	1388	1648	1152	960	1006
Stat5b	NM_001113563;NM_011489	NM_001113563;NM_011489	uc007lmi.2;uc007lmj.2	Mus musculus signal transducer and activator of transcription 5B (Stat5b), mRNA;Mus musculus signal transducer and activator of transcription 5B (Stat5b)	20851	chr11	100780730	100850585;100822570	2044.65	2770.84	2552.8	2447.88	1957.94	2396.74	2277.91	1821.57	7138.37	2822.93	2565.62	1950.38	2358.47	2474.88	2845.08	2619.05	2162.67	2460.67	2820.84	1814.94	2821.21	2135.08	2699.04	2270.82	4968.35	2961.81	1987.25	3545.2	2278.83	2473.28	4533.76	2796.34	2431.86	4109.85	3623.97	2621.27	2305.56	1825.32	5487.19	1975.93	3664.97
Pcdhb13	NM_053138	NM_053138	uc008epy.1	Mus musculus protocadherin beta 13 (Pcdhb13), mRNA	93884	chr18	37442516	37446209	11	8	7	9	21	3	23	5	16	16	17	10	23	9	25	11	43	35	32	17	16	28	5	16	4	7	10	13	16	28	12	37	33	20	53	19	21	49	25	29	8
Skint2	NM_001285965;EU650235;CCDS38840;NM_001285963	NM_001285965;NM_001285963	uc033ids.1;uc012dit.1;uc033idr.1;uc029uys.1	Mus musculus selection and upkeep of intraepithelial T cells 2 (Skint2)		chr4	112616517;112613739	112647129;112652248;112626480	0	1	6	0	0	1	0	0	1	3	2	0	0	0	0	0	5	0	1	0	1	0	0	0	0	0	0	0	1	0	0	5	149	1	0	0	0	0	0	236	18
Gm15816	NM_001282148	NM_001282148	uc033jer.1	Mus musculus predicted gene 15816 (Gm15816), mRNA		chr8	23138784	23149585	0	2	6	14	9	9	8	10	24	10	11	6	2	0	0	4	12	2	19	8	19	12	3	0	9	9	5	9	2	0	5	12	1	6	5	6	9	10	14	7	10
Atg10	NM_025770	NM_025770	uc007rjr.1	Mus musculus autophagy related 10 (Atg10), mRNA	66795	chr13	90935348	91223987	261	174	226	184	207	166	203	206	144	262	187	179	189	291	366	216	233	230	211	176	212	178	136	239	134	161	203	221	174	250	120	207	170	270	259	214	232	197	210	137	155
AK010638	AK010638		uc009sno.1	Mus musculus ES cells cDNA, RIKEN full-length enriched library, clone:2410038P04 product:suppressor of variegation 3-9 homolog 1 (Drosophila), full insert sequence		chrX	8051586	8072956	0	0	0	0	0	0	0	0	0	3	1	0	0	3	0	1	0	1	0	0	3	2	0	0	0	0	0	1	0	3	0	0	0	0	0	0	0	0	0	0	0
Stag1	AK043215;AK134316;BC069841;AK017978;NM_009282	NM_009282	uc012gzf.1;uc009rez.1;uc009rfa.1;uc009rfb.1;uc009rey.1	Mus musculus stromal antigen 1 (Stag1), mRNA	20842	chr9	100643622	100958544;100956449;100796855;100739595	1385	1845	1621	1599	1532	1696	1877	1990	1159	1575	2066	2097	2050	1270	1442	2178	2400	1602	2425	2154	2175	1857	1627	2028	1146	2175	1913	1303	1766	1336	1264	2238	1612	1782	2056	1718	2013	1151	1467	1402	1646
Mlc1	NM_133241;AK122190	NM_133241	uc007xew.1;uc007xev.1	Mus musculus megalencephalic leukoencephalopathy with subcortical cysts 1 homolog (human) (Mlc1), mRNA	170790	chr15	88955883	88978553	0	0	0	1	0	0	0	0	0	0	0	0	0	0	0	0	2	0	1	0	0	0	0	1	0	0	0	0	0	0	1	0	0	1	0	0	0	0	0	2	0
Klk9	NM_028660	NM_028660	uc009gnr.2	Mus musculus kallikrein related-peptidase 9 (Klk9), mRNA	101533	chr7	43791890	43796756	0	2	9	0	3	1	9	2	0	0	1	1	4	0	0	3	9	2	5	3	2	7	6	0	0	1	13	0	4	0	5	1	401	3	2	1	1	8	0	795	50
Trub1	NM_028115;AK164095;NM_029839	NM_028115;NM_029839	uc008iae.2;uc008iaf.2;uc008iag.2	Mus musculus TruB pseudouridine (psi) synthase homolog 1 (E. coli) (Trub1)	72133	chr19	57452905	57487017;57488908;57491005	367	510	560	495	470	483	498	468	331	517	480	410	562	381	394	628	565	537	631	554	530	564	413	545	297	529	495	289	427	364	328	582	464	435	462	478	538	334	261	542	405
Kars	NM_001286384;NM_001130868;NM_053092	NM_001286384;NM_001130868;NM_053092	uc009nne.3;uc009nnf.3;uc009nng.3	Mus musculus lysyl-tRNA synthetase (Kars)	85305	chr8	111993438	112011354	4249	5697	5185	5216	4946	6316	4552	5267	3822	4933	5783	5119	3352	3163	3408	5791	6555	3915	5102	5707	6226	5103	4498	4938	4621	7923	4911	4162	4761	3960	3900	5879	3703	4890	4452	5044	5840	4065	3820	3679	4109
Nudt2	NM_025539	NM_025539	uc008sis.1	Mus musculus nudix (nucleoside diphosphate linked moiety X)-type motif 2 (Nudt2), mRNA	66401	chr4	41465147	41480926	494	807	841	783	634	820	763	517	609	756	834	610	564	656	608	874	830	764	850	868	998	618	485	673	682	907	750	591	701	556	574	867	680	695	760	688	821	861	611	580	671
Babam1	NM_026636	NM_026636	uc009mdb.2	Mus musculus BRISC and BRCA1 A complex member 1 (Babam1), mRNA	68251	chr8	71396854	71404772	1917	2552	2383	2402	2489	2556	2490	2003	1821	2040	2336	2229	1883	1575	1764	2262	2278	1843	2631	2204	2696	2075	1814	2212	1816	2890	2356	1728	2003	1738	1784	2611	1980	2542	2427	2068	2516	2584	1946	1777	1994
Cabp5	NM_013877;AK087416;AB079605	NM_013877	uc012ezm.2;uc009ffv.1;uc009ffu.1	Mus musculus calcium binding protein 5 (Cabp5), mRNA	29865	chr7	13398154	13406296;13408878	0	0	0	3	2	3	8	2	0	1	1	0	0	0	0	3	0	1	0	1	2	5	0	4	0	2	1	0	1	0	0	1	0	0	0	4	0	2	0	0	2
Sema3a	NM_001243072;AK164242;NM_009152;NM_001243073	NM_001243072;NM_009152;NM_001243073	uc008wmc.3;uc008wma.1;uc029vfv.1;uc008wmb.3	Mus musculus sema domain, immunoglobulin domain (Ig), short basic domain, secreted, (semaphorin) 3A (Sema3a)	20346	chr5	13399308;13125413;13398996;13396783	13603485;13524707	39	358	376	319	418	263	502	1271	213	103	516	1731	102	121	64	311	492	206	344	174	373	404	1672	994	318	92	931	437	477	163	586	793	273	675	468	212	1361	322	260	572	186
Tanc1	AK030022;NM_198294;BC141367;AK004560;AK134490	NM_198294	uc012bvr.1;uc008jtl.1;uc008jtm.1;uc008jtk.1;uc008jtj.1	Mus musculus tetratricopeptide repeat, ankyrin repeat and coiled-coil containing 1 (Tanc1)		chr2	59612043;59742801;59646768;59841739;59806067	59821381;59846149;59809504	1766	2162	2283	1942	2014	2084	2592	1866	780	2785	2490	2735	2279	1879	2605	2721	2416	2648	2805	2457	2330	2187	1745	2440	987	2586	2138	1236	1910	1777	1213	2254	3052	2794	2197	2266	2379	1422	941	3966	1260
Taf5	NM_177342	NM_177342	uc008hun.1	Mus musculus TAF5 RNA polymerase II, TATA box binding protein (TBP)-associated factor (Taf5), mRNA	226182	chr19	47067747	47083479	206	245	330	255	198	287	257	340	164	275	244	363	278	151	160	306	416	196	345	318	377	260	236	300	197	304	354	165	244	142	188	293	231	242	269	256	267	242	175	245	213
Kif1b	NM_207682;AK041278;AF131865;NM_008441;BC036964;AK036129	NM_207682;NM_008441	uc012dpq.1;uc008vvx.1;uc008vwb.1;uc008vvz.1;uc008vwa.1;uc008vvy.1	Mus musculus kinesin family member 1B (Kif1b)		chr4	149233733;149176320;149264469	149186200;149198537;149307698	4000	4311	3122	2905	3191	2894	3280	4042	13655	4382	4581	4969	5307	5117	6586	3797	3934	5572	5167	4017	5174	3087	6535	3893	9417	3549	4250	7246	3301	4466	7769	4441	4123	7001	5561	3896	3832	3038	9472	3620	6918
Gm5141	NM_001256065	NM_001256065	uc007qxe.1	Mus musculus predicted gene 5141 (Gm5141), mRNA	380850	chr13	62772199	62785808	77	124.74	111.84	136.38	138.01	142.31	94.12	105.37	47.24	132.64	122.81	122.61	102.36	53.56	60.28	171.68	145.15	93.69	167.81	134.61	174	103.86	145.26	167.38	103	143.09	111.7	71.19	150.04	72.76	62.11	162.38	124	84.06	132.8	101	123.65	105.93	75	85	40.6
Atp5c1	NM_001112738;NM_020615	NM_001112738;NM_020615	uc008ihm.3;uc008ihn.3	Mus musculus ATP synthase, H+ transporting, mitochondrial F1 complex, gamma polypeptide 1 (Atp5c1)	11949	chr2	10056030	10080510	6246	6256	5500	4139	4320	4769	5399	4417	14682	6522	5361	4747	5846	8881	9624	4883	5221	8331	4991	4871	6419	4533	6002	5001	11055	5074	4178	7651	4198	6457	7935	4805	5159	8792	6343	5349	4629	5595	11386	4775	7958
Mfsd7a	BC094512;NM_172883	NM_172883	uc012eat.1;uc008yoc.1	Mus musculus major facilitator superfamily domain containing 7A (Mfsd7a), mRNA	243197	chr5	108441053	108448891	163	112	249	160	176	224	166	147	206	340	200	192	287	215	334	186	165	235	261	147	169	126	224	368	196	118	181	258	206	244	191	240	308	337	610	280	225	361	249	393	365
Mtmr2	NM_023858;NR_024025;BC027013;AK020065	NM_023858	uc012goe.1;uc012god.1;uc009odz.2;uc012goc.1	Mus musculus myotubularin related protein 2 (Mtmr2)	77116	chr9	13795957;13749180	13806481;13796146	2377	3382	2928	2974	2855	3611	4231	4256	1027	3156	3694	4890	3637	1887	1777	3813	5122	2222	3955	4043	3960	3785	3299	4349	1968	2556	3882	1902	2844	1953	1716	3574	2172	2771	3149	3360	3661	2359	1582	2273	2024
Ubac1	AK161969;NM_133835;AK004060	NM_133835	uc008itz.2;uc008ity.2;uc008iua.1	Mus musculus ubiquitin associated domain containing 1 (Ubac1), mRNA		chr2	26006179;25996957	26008969;26021760;26007953	997	1510	1094	889	879	1042	1076	931	5128	1178	974	1159	1058	1105	1239	930	999	1083	1106	789	1409	986	1794	1018	3317	925	902	2182	768	867	2500	900	1105	1853	1340	989	976	1525	3163	1087	2776
Terf1	AK036615;NM_001286628;AK021235;NM_009352	NM_001286628;NM_009352	uc007ajh.2;uc007aji.2;uc007ajg.2;uc007ajf.2	Mus musculus telomeric repeat binding factor 1 (Terf1)	21749	chr1	15805645	15844052;15822103;15822013	667	892	1058	836	822	957	909	780	251	742	854	750	569	355	326	924	949	561	1118	934	1081	847	697	913	501	1136	762	488	703	416	511	833	569	602	720	834	806	634	339	719	489
2010204K13Rik	NR_027924;AK002502;NR_027925		uc009slg.2;uc009sli.2;uc009slh.2	Mus musculus RIKEN cDNA 2010204K13 gene (2010204K13Rik)		chrX	7411816	7445143;7422988;7421047	34	39	49	25	12	31	15	56	11	42	43	26	35	18	27	22	38	24	16	31	42	36	22	29	12	25	18	8	21	14	14	43	31	30	15	26	31	34	14	30	12
Tiam2	NM_011878;AK158137;NM_001286758;NM_001286757;AK162644;NM_001122998	NM_011878;NM_001286758;NM_001286757;NM_001122998	uc008aep.1;uc008aeo.1;uc033haj.1;uc033hak.1;uc008aer.1;uc008aeq.1	Mus musculus T cell lymphoma invasion and metastasis 2 (Tiam2)	24001	chr17	3397206;3490462;3482314;3483489;3326572	3515722;3439434;3519397	1778	4162	2250	2752	3942	2783	4066	4390	501	1869	3334	4843	4084	791	78	5367	4443	1339	5473	4512	3397	5446	2311	4017	1176	3597	4139	2177	3364	1330	2260	4096	1200	2208	2322	2531	2506	2040	698	2044	1398
Rap2a	NM_029519	NM_029519	uc007uzx.1	Mus musculus RAS related protein 2a (Rap2a), mRNA	76108	chr14	120478460	120507192	722	1474	1112	1023	1474	1255	1537	1629	694	1251	1421	1548	1821	904	1290	1549	1971	1178	1718	1598	2071	1685	1126	1737	692	1438	1238	1157	1336	1149	725	1756	1483	1731	2282	1677	1728	1374	1503	1100	1086
Zc3h11a	BC058552;AK148376;NM_144530;NM_001276767;AK134057;BC066848	NM_144530;NM_001276767	uc007cqm.1;uc007cqn.2;uc011wsb.1;uc007cqo.2;uc007cqp.1;uc007cqq.2	Mus musculus zinc finger CCCH type containing 11A (Zc3h11a), mRNA;Mus musculus zinc finger CCCH type containing 11A (Zc3h11a)		chr1	133626766;133619870;133654236	133645846;133661399;133655007	5701	7615	7050	6528	6767	6518	7979	8873	5494	6482	7343	9325	6523	5175	5311	7778	7671	6404	9269	7689	7280	6793	5588	7609	5567	7766	8493	5521	6155	4945	5614	7989	7018	7848	9291	7301	7465	4546	6093	7703	6288
Dcun1d4	NM_001190733;NM_178896;NM_001190734	NM_001190733;NM_178896;NM_001190734	uc008xsy.2;uc012dxd.1;uc008xsz.2	Mus musculus DCN1, defective in cullin neddylation 1, domain containing 4 (S. cerevisiae) (Dcun1d4)	100737	chr5	73481054;73491025	73560794	469	635	515	602	453	714	727	958	461	829	866	1015	1024	501	544	785	928	643	929	496	669	853	855	787	471	509	635	594	590	549	523	1017	715	700	831	719	863	501	493	704	430
Spns3	AK041376;NM_029932	NM_029932	uc011xyk.1;uc007jzb.1	Mus musculus spinster homolog 3 (Spns3), mRNA	77577	chr11	72498155	72550246	38	69	120	138	74	81	73	30	25	102	85	25	14	40	6	81	64	122	55	46	49	54	34	34	23	62	47	40	72	64	34	85	73	89	64	71	56	67	37	36	29
Hoga1	NM_026152	NM_026152	uc008hnb.1	Mus musculus 4-hydroxy-2-oxoglutarate aldolase 1 (Hoga1), mRNA	67432	chr19	42045850	42070939	46	39	65	40	65	61	82	67	51	90	81	46	78	83	202	68	74	96	35	92	63	42	35	86	43	64	69	63	40	95	52	54	68	96	85	66	64	48	58	47	39
Fbxo34	NM_001146085;AK171630;NR_027414;NM_001146086;NM_030236;CCDS49471	NM_001146085;NM_001146086;NM_030236	uc007tij.2;uc033gpp.1;uc007tii.2;uc011zjo.1;uc007tig.2;uc007tih.2	Mus musculus F-box protein 34 (Fbxo34)	78938	chr14	47529184;47472560	47531272;47531962	582	523	511	500	452	589	541	570	388	649	653	627	668	672	756	672	644	661	680	539	648	488	388	658	382	563	514	501	447	581	288	750	706	783	783	747	646	534	519	684	427
Ralbp1	BC145320;NM_001198949;NM_009067	NM_001198949;NM_009067	uc008dgn.3;uc008dgo.3;uc012awi.2	Mus musculus ralA binding protein 1 (Ralbp1)	19765	chr17	65848427	65885755;65884923;65867830	2490	3483	3244	3258	3149	3620	4162	3403	1605	3244	3408	3736	4346	2379	2496	3893	3646	3341	4607	4166	3919	3108	2794	3415	1822	4385	3543	2458	3124	2625	2222	4181	3818	3733	4551	3176	3431	3263	2706	4060	2638
Mdm2	AK152685;AK168690;NM_001288586;NM_010786	NM_001288586;NM_010786	uc007hdl.2;uc033fss.1;uc011xno.2;uc007hdm.2	Mus musculus transformed mouse 3T3 cell double minute 2 (Mdm2)	17246	chr10	117688874	117710028;117710758	1727	2183	1989	1729	2152	2011	2133	2701	1665	2074	2038	2780	2936	1414	1373	2630	2806	1500	2631	2220	2317	2672	2058	2670	1882	2521	2518	1755	1884	1329	1732	2466	1829	1881	2316	2102	2463	1690	1753	1941	2142
Foxl2os	NR_003248		uc009rdq.2	Mus musculus forkhead box L2, opposite strand (Foxl2os), long non-coding RNA		chr9	98949154	98955310	3	0	0	0	0	0	0	0	0	6	2	0	0	0	2	0	6	0	0	1	0	0	0	4	0	2	0	0	6	0	0	0	4	0	4	0	4	0	1	0	8
Iws1	NM_173441	NM_173441	uc008eiy.2	Mus musculus IWS1 homolog (S. cerevisiae) (Iws1), mRNA	73473	chr18	32067733	32104331	1131	1612	1346	1130	1285	1488	1412	1595	914	1287	1553	1807	1652	891	953	1653	1753	1107	1747	1455	1643	1420	1280	1465	933	1629	1519	898	1232	1039	939	1566	1251	1325	1575	1372	1325	968	1118	1394	1058
Zfp91	NM_053009	NM_053009	uc008gup.2	Mus musculus zinc finger protein 91 (Zfp91), mRNA	109910	chr19	12766938	12796123	3368	3867.03	3747.43	3330	3205	3533	3916.46	3885.4	5144	3890.97	4327.44	4328.2	3886.36	3586	3664.61	4528	4681.89	3897.38	4830.8	4010.72	4149.68	3583.61	4015	4235.2	4042.17	4388	4890.8	3507	3648.05	3130.61	3408.25	4659.73	3489.45	4479.8	4431	4013.65	4119.05	2765	4238.08	3470	3861
Cdh9	NM_009869	NM_009869	uc011zro.1	Mus musculus cadherin 9 (Cdh9), mRNA	12565	chr15	16778100	16856777	11	8	0	11	11	9	9	1	13	25	10	5	12	36	34	9	8	16	5	7	14	8	8	19	5	2	1	20	13	28	8	9	26	11	52	12	11	7	66	2	13
Kif13a	AK162151;AK220490;NM_010617;AK039576	NM_010617	uc007qhl.1;uc007qhn.1;uc007qhm.1;uc007qhk.1	Mus musculus kinesin family member 13A (Kif13a), mRNA		chr13	46749087	46752978;46786645;46929718;46771598	1253	1637	1341	1140	1345	1104	1438	1328	4027	1723	1572	1435	2431	2078	2313	1478	1689	2135	1922	1420	1696	1534	1928	1625	2629	1614	2194	2448	1248	1727	2297	1700	1494	2400	2390	1609	1559	1492	2948	1316	2526
Olfr111	NM_001005485	NM_001005485	uc008cnc.2	Mus musculus olfactory receptor 111 (Olfr111), mRNA	545205	chr17	37529956	37530997	11	15.84	1.66	16.12	9	7.43	0	7.57	0	13.57	11.28	3.22	8.32	0	0	21.29	1	0	9.71	5.7	10.95	6.32	9.09	6.21	2.92	4.15	7.51	6.4	13.53	9.71	1.46	4.13	14	0	2.52	9.26	9.03	6.32	1	9.16	3
Stat4	NM_011487;AK037598;AK132675	NM_011487	uc007axx.1;uc007axw.1;uc011wkn.1	Mus musculus signal transducer and activator of transcription 4 (Stat4), mRNA		chr1	52008243;51987147	52107184;52072444	368	199	270	424	267	348	123	74	121	309	369	42	58	166	96	246	211	196	200	170	187	222	60	228	69	186	51	138	440	295	103	413	353	237	295	272	270	46	199	133	88
Ppp1r13b	NM_011625;BC053732	NM_011625	uc007pec.1;uc007ped.1	Mus musculus protein phosphatase 1, regulatory (inhibitor) subunit 13B (Ppp1r13b), mRNA	21981	chr12	111828457	111844996;111908055	1111	1272	1054	1407	1105	1342	1774	1316	570	1339	1426	1268	1086	794	1130	1378	1302	1224	1457	1057	1220	1444	902	1130	570	1524	979	720	1109	1087	873	1317	1212	1629	1398	1248	1209	869	634	1564	877
Gm5077	NM_173864	NM_173864	uc009dre.1	Mus musculus predicted gene 5077 (Gm5077), mRNA	317677	chr6	124624624	124636085	464.85	410.46	882.68	471.8	734.9	547.23	490.07	174.69	919.34	964.65	824.87	167.64	686.26	1298.9	1665.16	510.43	592.7	812.76	1159.39	398.19	391.62	304.07	374.99	1022.87	347.45	438.77	287.86	1294.07	1086.25	1091.25	478.44	1358.15	1473.57	1096.99	2490.25	1088.7	953.81	1292.48	1959.22	619.84	785.46
2610037D02Rik	NR_040423;AK163711		uc029sux.1;uc007xjz.1	Mus musculus RIKEN cDNA 2610037D02 gene (2610037D02Rik), long non-coding RNA		chr15	96134818;96190473	96283608;96197974	0	8	0	2	3	6	0	11	1	0	5	7	7	0	6	3	1	3	8	8	9	9	6	8	0	4	0	0	4	1	3	2	8	2	2	4	2	2	2	16	8
Proc	NM_008934;NM_001042767;NR_045173;NM_001042768	NM_008934;NM_001042767;NM_001042768	uc008eja.1;uc029tmd.1;uc008ejb.1;uc008eiz.1	Mus musculus protein C (Proc)		chr18	32123125	32139570;32138205	0	0	29	3	0	0	0	1	0	2	0	3	0	70	0	4	3	240	0	0	0	3	0	0	1	0	0	0	1	0	16	0	0	0	22	1	0	0	0	2	0
Pcgf6	AK016709;AK155067;NM_027654	NM_027654	uc008hum.1;uc008hul.1;uc012bnb.1	Mus musculus polycomb group ring finger 6 (Pcgf6), mRNA		chr19	47040823;47033618	47050845	461	637	667	728	661	705	716	1052	233	512	768	946	578	251	200	922	904	550	976	774	760	809	594	757	425	839	1061	365	507	298	371	628	581	486	564	607	711	358	231	713	469
Klkb1	NM_008455;M58588	NM_008455	uc012gdd.2;uc009lot.4	Mus musculus kallikrein B, plasma 1 (Klkb1), mRNA	16621	chr8	45269450	45308559;45295032	19.48	1.2	7.84	1.22	6.17	6.05	3.7	10.72	1.23	13.53	6.16	4.82	2.38	11.19	23.61	4.89	7.07	7.19	5.94	3.67	2.4	3.73	10.87	2.4	2.56	3.6	7.14	2.01	1.21	8.56	2.58	10.76	0	2.4	0	0	6.13	0	4.88	0	6.36
Tax1bp1	NM_025816;AK171136	NM_025816	uc009byz.2;uc009byy.2	Mus musculus Tax1 (human T cell leukemia virus type I) binding protein 1 (Tax1bp1), mRNA	52440	chr6	52713728	52731543;52766779	6841	7912	8605	7395	7395	8506	8591	7029	3744	9083	9701	7204	11145	6669	7009	10074	10394	7484	9724	10686	9448	8503	6077	7802	4531	10540	6399	5505	7453	6027	4909	9795	6968	8031	7492	8592	7189	5092	4752	6511	5465
Mug1	NM_008645	NM_008645	uc009dor.1	Mus musculus murinoglobulin 1 (Mug1), mRNA	17836	chr6	121838540	121889057	0	0	0	2	0	0	0	0	1	1	0	0	0	0	2	1	0	0	1	1	0	0	0	0	0	0	1	0	0	0	0	0	5	0	0	0	0	0	0	0	0
AK017368	AK017368		uc009gpo.1	Mus musculus 6 days neonate head cDNA, RIKEN full-length enriched library, clone:5430431A17 product:unclassifiable, full insert sequence		chr7	44484516	44485413	1	169	19	5	42	12	10	6	968	5	8	15	8	5	0	6	14	1	59	3	95	4	230	5	697	5	2	338	3	0	362	17	81	209	128	4	4	257	503	16	499
Nipal4	NM_172524	NM_172524	uc007ioa.1	Mus musculus NIPA-like domain containing 4 (Nipal4), mRNA	214112	chr11	46148154	46166359	7	12	112	21	18	14	30	17	8	7	39	4	74	12	14	17	39	42	39	25	24	26	16	24	7	135	33	17	16	12	14	26	862	20	17	27	80	30	13	1265	175
Mrpl12	NM_027204	NM_027204	uc007mta.1	Mus musculus mitochondrial ribosomal protein L12 (Mrpl12), mRNA	56282	chr11	120484668	120488754	3743	4248	4468	3911	3431	4396	4213	3493	2916	2998	3229	3816	3593	2966	3076	3461	3689	3063	3501	3201	4061	3219	3317	3284	3434	3331	3071	2430	2687	2662	2796	3739	3429	3588	3471	3270	3550	5138	2980	3160	3092
Tulp4	AK043826;AK173165;AK039439;NM_001103181;NM_054040	NM_001103181;NM_054040	uc008agw.1;uc008agf.2;uc008age.2;uc008agh.2;uc008agg.2	Mus musculus tubby like protein 4 (Tulp4)	68842	chr17	6138147;6509482;6106829	6226841;6515478;6240637;6138792	2007.32	3570.59	2720.91	2925.49	3229.15	3025.59	3609.76	5676.39	3128.91	2662.25	3878.43	6560.23	3923.59	2292.97	2065.77	3843.17	4151.79	2685.88	5029.72	3577.24	3633.3	4012.88	3832.17	3907.7	2592.33	4224.45	4715.29	3266.4	3474.96	2500.95	3114.14	4758.57	3006.72	4368.66	4561.28	3287.38	4334.76	2760.74	3065.64	3255.15	3641.03
S1pr3	NM_010101;CCDS26512	NM_010101	uc033glo.1;uc007qmf.2	Mus musculus sphingosine-1-phosphate receptor 3 (S1pr3), mRNA	13610	chr13	51408617;51418784	51422797;51419921	386	510	400	294	514	334	724	318	266	818	427	381	1388	681	1668	469	791	633	322	449	558	486	277	944	175	269	325	251	427	828	212	499	446	852	804	850	747	450	260	365	167
Svs4	NM_009300	NM_009300	uc008nue.1	Mus musculus seminal vesicle secretory protein 4 (Svs4), mRNA	20941	chr2	164275955	164278307	0	0	0	0	0	0	3	0	0	0	0	0	1	1	0	0	0	0	0	0	0	1	0	0	0	0	0	0	1	0	0	0	0	0	0	0	0	0	0	0	0
AI429214	NM_001039220	NM_001039220	uc009llx.2	Mus musculus expressed sequence AI429214 (AI429214), mRNA	621080	chr8	36993574	36995533	360	468	523	446	484	519	368	554	132	413	468	634	372	334	334	702	601	438	621	525	525	464	329	488	252	444	594	388	462	237	221	675	405	408	377	449	598	536	161	419	220
Nlrp1b	NM_001162414;DQ117584;DQ153214;NM_001040696	NM_001162414;NM_001040696	uc029rml.1;uc007jxt.1;uc007jxs.1;uc011xyg.1	Mus musculus NLR family, pyrin domain containing 1B (Nlrp1b)	637515	chr11	71153101;71169731	71230733;71201456;71228626	120	104.92	191.7	187	177.98	192.92	92	78.95	119.98	189.99	202	72.13	160.56	121.89	92	169	145.35	131.52	192	143	148	112	104	282.35	59	123	74	145.56	281.56	204.8	132.85	336	223	188	380.94	182	172	125	267	187.98	69
4933407L21Rik	NR_037692		uc007bup.2	Mus musculus RIKEN cDNA 4933407L21 gene (4933407L21Rik), long non-coding RNA		chr1	85928482	85931756	7	1	2	1	0	3	1	0	0	5	2	2	0	2	0	3	6	2	1	2	3	2	2	1	0	0	2	4	3	1	3	8	0	5	2	3	3	3	0	0	4
T2	NM_001161832;AF072546	NM_001161832	uc008ajp.1;uc012ajs.1	Mus musculus brachyury 2 (T2), mRNA		chr17	8396628;8372395	8422726	1	11	2	12	11	7	5	12	4	0	8	17	13	3	0	3	6	2	18	9	7	4	5	8	4	7	9	3	0	3	1	2	1	1	10	4	7	5	1	1	5
Crat	AK028666;NM_007760	NM_007760	uc008jcl.1;uc008jck.1	Mus musculus carnitine acetyltransferase (Crat), mRNA	12908	chr2	30400475	30406679;30415748	6798	2546	3171	1558	1498	1462	2994	1257	12647	4226	1991	1437	3091	8440	10247	2027	1506	6852	1600	1597	2362	1154	3061	2302	8077	1626	1342	6273	1376	7459	6033	1482	2327	7524	3474	2831	1956	2129	8176	2060	6089
Uba6	AK053583;NM_172712	NM_172712	uc008xxj.2;uc008xxk.1	Mus musculus ubiquitin-like modifier activating enzyme 6 (Uba6), mRNA	231380	chr5	86110729;86120840	86172743	278	523	425.6	405	370	506	626	1008.6	198.09	396	643	1284	768	265	173	681	831	350	666	617	705	661	970	567	453	608	781	388	535	316	365	731	405	532	542	510	751	236	360	377	289
Gm757	NM_001033410;BC147426	NM_001033410	uc029tvz.1;uc008iqu.1	Mus musculus predicted gene 757 (Gm757), mRNA		chr2	25234982;25234475	25236787;25236689	0	8	4	11	6	2	2	9	1	2	9	7	1	13	0	4	3	9	2	2	3	5	4	3	0	1	0	0	1	0	2	3	8	1	1	2	5	3	1	66	1
AK009182	AK009182		uc029wqr.1	Mus musculus adult male tongue cDNA, RIKEN full-length enriched library, clone:2310006C03 product:cadherin 11, full insert sequence		chr8	20122306	20148118	427.49	548.44	357.83	515.72	553.22	555.94	472.05	730.68	117.82	541.52	731.21	783.33	525.48	282.77	213.45	781.61	697.51	377.16	849.56	941.62	878.73	723.49	515.75	678.12	260.19	1221.35	692.6	348.68	657.1	297.98	400.15	662.39	438.53	356.27	622.05	669.65	605.89	211.95	253.19	323.55	419.29
Gm14434	NM_001256480;AK039408;NM_001100416	NM_001256480;NM_001100416	uc008ofq.1;uc008ofz.1;uc008oga.1;uc008ofr.1;uc008ogo.1	Mus musculus predicted gene 14434 (Gm14434), mRNA		chr2	175419390;175737941	175435777;175931534	217.23	292.26	121.44	100.58	84.67	32.15	148.08	12.46	137.46	84.01	124.52	148.76	98	88.62	122.88	172.17	87.61	309.87	419.86	135.38	200.8	137.86	172.86	305.71	217.35	185.08	348.37	75.21	264.25	81.47	80.51	288.36	159.56	155.64	193.73	344.08	131.89	183.06	217.76	202.47	40.79
Inhba	NM_008380	NM_008380	uc007pnw.1	Mus musculus inhibin beta-A (Inhba), mRNA	16323	chr13	16014450	16027211	91	249	157	229	441	193	268	971	56	74	582	932	836	53	6	458	864	72	295	507	565	521	476	223	195	383	595	463	235	100	147	411	107	86	307	308	528	121	136	130	114
1700069L16Rik	NR_033216		uc012ebp.1	Mus musculus RIKEN cDNA 1700069L16 gene (1700069L16Rik), long non-coding RNA		chr5	113692423	113724772	0	0	0	0	0	0	0	0	0	0	0	0	0	0	0	0	0	0	0	0	0	0	0	0	0	0	2	0	0	0	0	0	0	0	4	1	1	0	0	0	0
Clip2	NM_001039162;NM_009990	NM_001039162;NM_009990	uc008zwj.2;uc008zwi.2	Mus musculus CAP-GLY domain containing linker protein 2 (Clip2)	269713	chr5	134489382	134552434	803	1449	1043	1425	1359	1325	1534	1300	416	927	1446	1447	1733	705	933	1217	1352	968	1544	1329	1355	1592	944	1367	396	1382	1073	886	1229	987	719	1489	949	1520	1903	1203	1281	1147	787	945	682
Mmp12	AK171435;AK155841;NM_008605;AK170667;AK170500;AK089295	NM_008605	uc009oci.1;uc009ock.1;uc009och.1;uc009ocm.1;uc009ocl.1;uc009ocj.1	Mus musculus matrix metallopeptidase 12 (Mmp12), mRNA	17381	chr9	7344396;7347373;7347405	7369499;7360461;7357663	1557	2117	3588	1833	3752	2686	674	1386	205	1428	2213	501	586	198	1854	2436	2426	604	1435	3509	2035	2659	311	903	238	705	502	777	3302	874	473	4422	3406	473	1624	2122	1211	336	1095	778	9030
Gm10416	NR_027964		uc012eaw.1	Mus musculus predicted pseudogene 10416 (Gm10416), non-coding RNA		chr5	109833500	109834142	7	17	12	7	9	14	12	10	7	7	7	8	8	2	6	18	12	2	7	9	10	11	12	12	5	7	14	12	13	1	2	14	3	10	5	6	9	0	5	4	1
AK145113	AK145113		uc008ouu.1	Mus musculus mammary gland RCB-0526 Jyg-MC(A) cDNA, RIKEN full-length enriched library, clone:G830046L15 product:unclassifiable, full insert sequence		chr3	30012378	30053185	8	1	0	3	1	0	2	0	1	0	0	1	0	0	6	2	0	0	2	0	1	0	0	2	0	0	1	0	0	3	2	0	0	3	0	1	0	1	0	0	0
Nfkb2	NM_001177370;DQ020183;AF155372;AK134081;NM_001177369;DQ020182;NM_019408	NM_001177370;NM_001177369;NM_019408	uc008hsx.2;uc008hst.2;uc008hta.1;uc008hsz.1;uc008hsu.2;uc008hsy.2;uc008hsv.1	Mus musculus nuclear factor of kappa light polypeptide gene enhancer in B cells 2, p49/p100 (Nfkb2)		chr19	46305929;46304799;46305694;46304736	46312385;46312090	2340	2908	2956	3164	2391	4240	2647	2252	1186	3118	3136	2745	2462	1113	1114	2847	2460	1643	2872	2345	2438	2373	2013	2212	1468	3620	2594	1471	2973	1943	1511	3072	2239	2586	3195	2446	2787	2028	1493	1788	1987
Utf1	NM_009482	NM_009482	uc009kgf.1	Mus musculus undifferentiated embryonic cell transcription factor 1 (Utf1), mRNA	22286	chr7	139943855	139945112	3	1	5	1	3	6	3	0	1	1	2	0	0	1	0	1	0	5	1	3	1	0	0	4	2	2	0	1	4	7	0	6	0	5	7	2	2	0	2	0	0
Fsd1	NM_183178	NM_183178	uc008dan.1	Mus musculus fibronectin type 3 and SPRY domain-containing protein (Fsd1), mRNA	240121	chr17	55986510	55996881	0	0	4	0	9	0	0	5	2	0	1	5	2	0	5	0	3	2	7	2	3	0	5	1	1	2	4	2	3	5	2	3	3	2	5	3	3	10	0	3	0
Atxn7l3	NM_001098837;BC059880;NM_001098836;BC130269	NM_001098837;NM_001098836	uc007lre.1;uc007lrg.1;uc007lrf.1;uc007lrh.1	Mus musculus ataxin 7-like 3 (Atxn7l3)	217218	chr11	102289299	102293444;102295059;102296629	1848	2807	2479	2515	2502	2782	3204	3186	957	2435	2879	3123	3346	1621	1635	2995	3315	2076	3103	2249	2956	3392	2434	3016	1412	3427	3010	1693	2319	1998	1610	3036	2294	2625	3186	2421	3021	2311	1447	2495	1662
Ptpn9	NM_019651	NM_019651	uc009ptt.1	Mus musculus protein tyrosine phosphatase, non-receptor type 9 (Ptpn9), mRNA	56294	chr9	56994967	57062807	1864	2663	2301	2621	2334	3208	3285	4028	801	2813	2987	4343	3398	1758	1753	3202	3879	2105	3703	2835	2930	3297	3005	3310	1495	2814	3888	1821	2575	1812	1508	3245	1925	2764	3372	3005	3494	2470	1657	1886	1638
Smim11	NM_138743	NM_138743	uc007zyx.1	Mus musculus small integral membrane protein 11 (Smim11), mRNA	68936	chr16	92301302	92313041	673	597	732	512	538	511	635	349	1029	733	588	368	548	856	954	495	558	693	641	470	610	460	436	637	720	489	454	682	492	527	707	778	688	824	902	541	596	917	984	543	731
[truncated: 19,616 more rows]
[truncated: 19 more columns]
